# Supplementary material for: The Extraintestinal Pathogenic Escherichia coli Factor RqlI Constrains the Genotoxic Effects of the RecQ-Like Helicase RqlH
Source: PLoS Pathog. 2015 Dec 4;11(12):e1005317. doi: 10.1371/journal.ppat.1005317 (PMC4670107; doi:10.1371/journal.ppat.1005317)
Supplement: S1 Dataset — Contains a list of RqlH and RqlI orthologous proteins and the genomic locations of their respective genes. Quantification of the various genera that contain RqlH and RqlI orthologs, as well as a list of all of the genera included in this analysis, are also presented. (XLSX) [file ppat.1005317.s004.xlsx]

## Sheet: Contents
Anlaysis of RqlH and RqlI distribution and synteny
Worksheet Name	Description
Orthologs	A list of bacterial strains containing an RqlH ortholog, an RqlI ortholog, or both. If a given strain encodes an ortholog, an accession or GI number is given, along with the method(s) by which the ortholog was detected, expressed as method:accession/gi; wgs=tblastn against the wgs database. nrnt=tblastn against the nrnt database; blastp=blastp against the nr database.
Genera	Summarizes the number of species within a given genus that contain an RqlH ortholog, an RqlI ortholog, or both. Also lists whether a given genus contains gram positive or gram negative bacteria.
Synteny	An examination of the strains that contained both an RqlH and RqlI ortholog, as detected by blastp against the nr database. The location of the encoding genes are listed, along with the nucleotide accession number. The distance between the two genes is indicated, along with any specific notes regarding that particular strain.

## Sheet: Orthologs
Species	RqlH ortholog	RqlI ortholog
Acaricomes phytoseiuli DSM 14247	wgs:481039567;
Acinetobacter baumannii LAC-4	blastp:EZF17102.1;nrnt:725881250;wgs:607871853;
Acinetobacter baumannii NIPH 335	blastp:ENW41405.1;wgs:480103257;
Acinetobacter baumannii OIFC098	blastp:EKL45595.1;wgs:408700083;
Acinetobacter johnsonii SH046	blastp:EEY95325.1;wgs:261853801;	blastp:EEY95324.1;
Acinetobacter schindleri NIPH 900	blastp:ENV11729.1;wgs:479967047;
Acinetobacter soli TCM341	wgs:612508622;
Actinoalloteichus cyanogriseus DSM 43889	wgs:523618399;
Actinoalloteichus cyanogriseus strain NRRL	wgs:661657685;
Actinoalloteichus spitiensis RMV-1378	wgs:389555986;
Actinobacterium LLX17 strain LLX17	wgs:545672912;
Actinobacterium SCGC AAA027-D23	wgs:575527645;
Actinocatenispora sera strain NRRL	wgs:661971092;
Actinokineospora enzanensis DSM 44649	wgs:480986156;
Actinokineospora inagensis DSM 44258	wgs:553092300;
Actinokineospora sp. EG49	blastp:EWC60161.1;wgs:583000530;
Actinomadura atramentaria DSM 43919 strain SF2197	wgs:482626761;
Actinomadura flavalba DSM 45200	wgs:480985708;
Actinomadura madurae LIID-AJ290	wgs:586972756;
Actinomadura madurae strain NRRL	wgs:661645680;
Actinomadura oligospora ATCC 43269	wgs:573086306;
Actinomadura rifamycini DSM 43936	wgs:523403859;
Actinomyces gerencseriae	blastp:WP_026406517.1;
Actinomyces israelii DSM 43320	wgs:658750876;
Actinomyces johnsonii F0510	blastp:ERH16844.1;wgs:541473491;
Actinomyces johnsonii F0542	blastp:ERH22843.1;wgs:541480226;
Actinomyces massiliensis F0489	blastp:EJF44307.1;
Actinomyces naeslundii str. Howell 279	blastp:EJN83647.1;
Actinomyces oris	blastp:WP_010613694.1;
Actinomyces sp. oral taxon 170 str. F0386	blastp:EGF57174.1;wgs:328530238;
Actinomyces sp. oral taxon 171 str. F0337	blastp:EFW28132.1;wgs:320136117;
Actinomyces sp. oral taxon 175 str. F0384	blastp:EGV13580.1;wgs:343400959;
Actinomyces sp. oral taxon 448 str. F0400	blastp:EGQ73899.1;wgs:339884057;
Actinomyces sp. oral taxon 849 str. F0330	blastp:EHM95893.1;wgs:365266160;
Actinomyces timonensis	blastp:WP_026048551.1;
Actinomyces viscosus C505	blastp:EGE38702.2;wgs:534505770;
Actinomycetospora chiangmaiensis DSM 45062	wgs:481786580;
Actinoplanes friuliensis DSM 7358	blastp:AGZ39102.1;nrnt:556031042;
Actinoplanes globisporus DSM 43857	wgs:481786875;
Actinoplanes liguriensis strain NRRL	wgs:661625079;
Actinoplanes missouriensis 431	blastp:BAL85750.1;nrnt:381368402;
Actinoplanes sp. N902-109	blastp:AGL14361.1;
Actinoplanes sp. SE50/110	blastp:AEV81605.1;nrnt:359832573;
Actinoplanes subtropicus strain NRRL	wgs:661996884;
Actinopolymorpha alba DSM 45243	wgs:480984611;
Actinopolyspora halophila DSM 43834	wgs:480755228;
Actinopolyspora mortivallis DSM 44261 strain HS-1	wgs:481781876;
Actinospica acidiphila strain NRRL	wgs:661846591;
Actinospica robiniae DSM 44927	wgs:563515618;
Actinosporangium sp. NRRL	wgs:661985485;
Actinosynnema mirum DSM 43827	blastp:ACU35145.1;nrnt:255918463;
Actinosynnema pretiosum subsp. auranticum strain NRRL	wgs:661829022;
Actinotalea ferrariae CF5-4	blastp:EYR64792.1;wgs:601044075;
Aeromicrobium marinum DSM 15272	blastp:EFQ83512.1;wgs:311313487;
Aestuariimicrobium kwangyangense DSM 21549	wgs:522811469;
Agromyces italicus DSM 16388	wgs:522811483;
Agromyces subbeticus DSM 16689	wgs:522811595;
Allokutzneria albata strain NRRL	wgs:661971089;
Amycolatopsis alba DSM 44262	wgs:481782515;
Amycolatopsis azurea DSM 43854	blastp:EMD26208.1;wgs:449420622;
Amycolatopsis balhimycina FH 1894 strain DSM	wgs:481786401;
Amycolatopsis benzoatilytica AK 16/65	wgs:482746665;
Amycolatopsis decaplanina DSM 44594	blastp:EME52079.1;wgs:452946415;
Amycolatopsis halophila YIM 93223	wgs:563510866;
Amycolatopsis japonica strain MG417-CF17	nrnt:667678325;
Amycolatopsis jejuensis strain NRRL	wgs:661847454;
Amycolatopsis lurida NRRL 2430	blastp:KFU78196.1;nrnt:755908329;
Amycolatopsis mediterranei RB	blastp:AGT87261.1;nrnt:532225686;
Amycolatopsis mediterranei S699	blastp:AFO80133.1;nrnt:398314590;
Amycolatopsis mediterranei U32	blastp:ADJ48422.1;nrnt:299791451;
Amycolatopsis mediterranei strain DSM	wgs:641476181;
Amycolatopsis methanolica 239	blastp:AIJ21874.1;nrnt:672354214;wgs:480755344;
Amycolatopsis nigrescens CSC17Ta-90	wgs:482972894;
Amycolatopsis orientalis DSM 40040 = KCTC 9412	wgs:498752386;
Amycolatopsis orientalis DSM 43388	wgs:512748983;
Amycolatopsis orientalis DSM 46075	wgs:512748838;
Amycolatopsis orientalis HCCB10007	blastp:AGM04599.1;nrnt:505812666;
Amycolatopsis rifamycinica strain DSM	wgs:637500022;
Amycolatopsis sp. ATCC 39116 strain 75iv2	wgs:488443559;
Amycolatopsis sp. MJM2582	blastp:KFZ79036.1;wgs:683978438;
Amycolatopsis taiwanensis DSM 45107	wgs:573089290;
Amycolatopsis thermoflava N1165	wgs:548698422;
Amycolatopsis vancoresmycina DSM 44592	blastp:EOD69011.1;wgs:486086943;
Amycolatopsis vancoresmycina strain NRRL	wgs:661846984;
Amycolicicoccus subflavus DQS3-9A1	blastp:AEF40926.1;nrnt:333479900;
Anabaena cylindrica PCC 7122	blastp:AFZ56500.1;nrnt:428676849;	blastp:AFZ56501.1;nrnt:428676849;
Aphanizomenon flos-aquae NIES-81	wgs:574656902;	wgs:574656902;
Arcobacter sp. AF1028	blastp:WP_027390944.1;wgs:589801039;	blastp:WP_027390945.1;wgs:589801039;
Arsenicicoccus bolidensis DSM 15745	wgs:523395027;
Arthrobacter arilaitensis RE117	nrnt:307743277;
Arthrobacter arilaitensis Re117	blastp:CBT74737.1;
Arthrobacter aurescens TC1	blastp:ABM09261.1;nrnt:119947346;
Arthrobacter chlorophenolicus A6	blastp:ACL38814.1;nrnt:219857661;
Arthrobacter crystallopoietes BAB-32	blastp:EMY33370.1;wgs:476400115;
Arthrobacter gangotriensis Lz1y	blastp:EMQ97197.1;wgs:470216341;
Arthrobacter globiformis NBRC 12137	blastp:GAB13706.1;
Arthrobacter nicotinovorans 231Sha2.1M6	wgs:570973921;
Arthrobacter nicotinovorans 26Cvi1.1E	wgs:570975108;
Arthrobacter phenanthrenivorans Sphe3	blastp:ADX71932.1;nrnt:323467537;
Arthrobacter sanguinis DSM 21259	wgs:607833017;
Arthrobacter siccitolerans	blastp:CCQ47488.1;
Arthrobacter sp. 11W110_air	blastp:CEA06715.1;
Arthrobacter sp. 131MFCol6.1	blastp:WP_018774247.1;wgs:480987559;
Arthrobacter sp. 135MFCol5.1	blastp:WP_018762382.1;wgs:480987425;
Arthrobacter sp. 161MFSha2.1	blastp:WP_018777938.1;wgs:480987593;
Arthrobacter sp. 162MFSha1.1	blastp:WP_018771220.1;wgs:480987456;
Arthrobacter sp. 31Y	blastp:WP_024819615.1;wgs:573972651;
Arthrobacter sp. 35/47	blastp:WP_026544317.1;wgs:574092851;
Arthrobacter sp. 35W	blastp:WP_026556832.1;wgs:553090462;
Arthrobacter sp. 9MFCol3.1	blastp:WP_026539199.1;wgs:607833237;
Arthrobacter sp. A3	wgs:685453977;
Arthrobacter sp. AK-YN10	blastp:ERI35356.1;
Arthrobacter sp. Br18	blastp:WP_026550555.1;wgs:574095728;
Arthrobacter sp. CAL618	blastp:WP_024475475.1;wgs:544164849;
Arthrobacter sp. FB24	blastp:ABK02071.1;nrnt:116608677;
Arthrobacter sp. H20	blastp:WP_026551193.1;wgs:574094844;
Arthrobacter sp. H41	blastp:WP_026533466.1;wgs:574094927;
Arthrobacter sp. H5	blastp:WP_028281357.1;wgs:574096846;
Arthrobacter sp. I3	blastp:WP_028278123.1;wgs:574096320;
Arthrobacter sp. IHBB 11108	nrnt:767256459;
Arthrobacter sp. M2012083	blastp:WP_017198115.1;wgs:397141893;
Arthrobacter sp. MA-N2	blastp:WP_028265896.1;wgs:572657799;
Arthrobacter sp. PAMC25486	nrnt:723606223;
Arthrobacter sp. PAO19	blastp:WP_022877110.1;wgs:514858253;
Arthrobacter sp. Rue61a	blastp:AFR27719.1;nrnt:403227528;
Arthrobacter sp. SJCon	blastp:ELT45064.1;wgs:443482109;
Arthrobacter sp. TB 23	blastp:WP_019482345.1;
Arthrobacter sp. UNC362MFTsu5.1	blastp:WP_028271057.1;wgs:631851000;
Arthrospira platensis NIES-39		blastp:BAI88047.1;
Arthrospira platensis str. Paraca	wgs:647981009;	blastp:KDR57993.1;wgs:647981009;
Austwickia chelonae NBRC 105200	blastp:GAB77413.1;
Bacillus pumilus strain MTCC B6033	nrnt:594021901;
Bacteroides acidifaciens	blastp:WP_024988474.1;
Basilea psittacipulmonis DSM 24701	blastp:AIL32909.1;nrnt:675107000;
Beggiatoa sp. PS	blastp:EDN68989.1;wgs:152071544;
Beutenbergia cavernae DSM 12333	blastp:ACQ80644.1;nrnt:229564415;
Blastococcus saxobsidens DD2	blastp:CCG01154.1;nrnt:378781357;
Blastococcus sp. URHD0036	blastp:WP_029430547.1;wgs:651531488;
Brachybacterium faecium DSM 4810 strain 6-10	nrnt:256558041;
Brachybacterium muris UCD-AY4	blastp:EYT48230.1;wgs:447380204;
Brachybacterium paraconglomeratum LC44	wgs:355348819;
Brachybacterium phenoliresistens strain W13A50	wgs:586886143;
Brachybacterium squillarum M-6-3	wgs:346317966;
Brevibacterium album DSM 18261	wgs:523395089;
Brevibacterium casei S18	blastp:EKU46763.1;wgs:425479429;
Brevibacterium linens BL2	wgs:62362114;
Brevibacterium massiliense	blastp:WP_019174373.1;
Brevibacterium mcbrellneri ATCC 49030	blastp:EFG47887.1;wgs:294972017;
Brevibacterium senegalense	blastp:WP_026077408.1;
Brevibacterium sp. VCM10	blastp:WP_025778453.1;wgs:589096307;
Caldithrix abyssi DSM 13497	blastp:EHO41191.1;wgs:371540240;	blastp:EHO41192.1;wgs:371540240;
Calothrix sp. PCC 7507	blastp:AFY35361.1;nrnt:427347790;	blastp:AFY35362.1;nrnt:427347790;
Candidatus Accumulibacter sp. SK-11	blastp:EXI72921.1;wgs:589600920;
Candidatus Contendobacter odensis Run_B_J11	blastp:CDH46592.1;	blastp:CDH46591.1;
Candidatus Microthrix parvicella Bio17-1	wgs:407057048;
Candidatus Microthrix parvicella RN1	blastp:CCM63675.1;
Cardiobacterium valvarum F0432	blastp:EHM55846.1;wgs:364578629;
Catelliglobosispora koreensis DSM 44566	wgs:481787040;
Catenulispora acidiphila DSM 44928	blastp:ACU74443.1;nrnt:256355458;
Catenuloplanes japonicus strain NRRL	wgs:661822580;
Cellulomonas flavigena DSM 20109	blastp:ADG74510.1;nrnt:296019684;
Cellulomonas massiliensis	blastp:WP_026075350.1;
Cellulomonas sp. HZM	blastp:WP_029289291.1;wgs:656852380;
Cellulomonas sp. KRMCY2	blastp:WP_024288694.1;wgs:573972703;
Cellulomonas sp. URHD0024	blastp:WP_028050797.1;wgs:523393957;
Cellulomonas sp. URHE0023	blastp:WP_028047294.1;wgs:607833085;
Cellulosimicrobium cellulans J36	wgs:573972782;
Cellulosimicrobium sp. MM	blastp:KFD43699.1;wgs:669268927;
Chamaesiphon minutus PCC 6605	blastp:AFY92266.1;nrnt:428015215;	blastp:AFY92267.1;nrnt:428015215;
Chlorobium phaeobacteroides DSM 266	blastp:ABL65166.1;nrnt:119353206;
Citricoccus sp. CH26A	blastp:WP_029139077.1;wgs:344198212;
Clavibacter cf. michiganensis LMG 26808	blastp:KDP91236.1;wgs:645880991;
Clavibacter michiganensis subsp. insidiosus strain R1-1	nrnt:772242489;
Clavibacter michiganensis subsp. michiganensis NCPPB 382	blastp:CAN00512.1;nrnt:147829108;
Clavibacter michiganensis subsp. nebraskensis NCPPB 2581	blastp:CCE74410.1;nrnt:472820487;
Clavibacter michiganensis subsp. sepedonicus	blastp:CAQ00366.1;nrnt:169155030;
Cloacimonetes bacterium JGI OTU-1	wgs:555684104;
Cloacimonetes bacterium JGI OTU-2	wgs:555684124;
Cloacimonetes bacterium SCGC AAA252-D03	wgs:507676501;
Cloacimonetes bacterium SCGC AAA252-E13	wgs:507675278;
Cloacimonetes bacterium SCGC AAA252-E20	wgs:509144694;
Cloacimonetes bacterium SCGC AAA252-F02	wgs:500572117;
Cloacimonetes bacterium SCGC AAA252-G08	wgs:509144919;
Cloacimonetes bacterium SCGC AAA252-I11	wgs:509144990;
Cloacimonetes bacterium SCGC AAA252-K16	wgs:509145200;
Cloacimonetes bacterium SCGC AAA252-M08	wgs:500572523;
Cloacimonetes bacterium SCGC AAA252-N05	wgs:500572114;
Cloacimonetes bacterium SCGC AAA252-N17	wgs:509144437;
Cloacimonetes bacterium SCGC AAA252-P10	wgs:509145478;
Coleofasciculus chthonoplastes PCC 7420	blastp:EDX74899.1;wgs:193882273;	blastp:EDX74850.1;wgs:193882273;
Comamonadaceae bacterium A1	blastp:BAO81303.1;nrnt:635594697;
Conchiformibius kuhniae DSM 17694	wgs:523617405;
Conexibacter woesei DSM 14684	blastp:ADB48751.1;nrnt:283945692;
Conexibacter woesei Iso977N	wgs:523402308;
Corynebacterium callunae DSM 20147	blastp:AGG66300.1;nrnt:459383173;wgs:522808892;
Corynebacterium crenatum MT	blastp:EOA63267.1;wgs:482615464;
Corynebacterium crenatum strain SYPA	wgs:666857121;
Corynebacterium doosanense CAU 212 = DSM 45436	nrnt:697777148;wgs:480756743;
Corynebacterium efficiens YS-314	blastp:EEW49900.1;nrnt:47118314;wgs:227860985;
Corynebacterium falsenii DSM 44353 strain BL 8171	nrnt:578013940;
Corynebacterium glucuronolyticum ATCC 51866	blastp:EEI63433.1;wgs:224832531;
Corynebacterium glucuronolyticum ATCC 51867	blastp:EEI28467.1;wgs:209947066;
Corynebacterium glutamicum ATCC 13032	blastp:CAF19600.1;nrnt:41324904;
Corynebacterium glutamicum ATCC 14067	blastp:KEI22630.1;wgs:658106792;
Corynebacterium glutamicum MB001	blastp:AGT04889.1;nrnt:529576558;
Corynebacterium glutamicum R	blastp:BAF53983.1;nrnt:140843962;
Corynebacterium glutamicum S9114	blastp:EGV39324.1;wgs:344043553;
Corynebacterium glutamicum SCgG1	blastp:AGN18661.1;nrnt:509085350;
Corynebacterium glutamicum SCgG2	blastp:AGN21684.1;nrnt:509088374;
Corynebacterium glutamicum Z188	blastp:EPP41283.1;wgs:519799699;
Corynebacterium glutamicum strain AR1	nrnt:674166513;
Corynebacterium glutamicum strain ATCC 21831	nrnt:674155218;
Corynebacterium glyciniphilum AJ 3170	nrnt:610391492;
Corynebacterium glycinophilum AJ 3170	blastp:AHW64866.1;
Corynebacterium imitans strain DSM 44264	nrnt:672593547;
Corynebacterium kutscheri strain DSM 20755	nrnt:814961880;
Corynebacterium lubricantis DSM 45231	wgs:481785081;
Corynebacterium marinum DSM 44953	nrnt:755970769;
Corynebacterium maris DSM 45190	blastp:AGS34313.1;nrnt:528324168;
Corynebacterium nuruki S6-4	wgs:333351965;
Corynebacterium pilosum DSM 20521	wgs:480984011;
Corynebacterium sputi DSM 45148	wgs:523612505;
Corynebacterium terpenotabidum Y-11	blastp:AGP30325.1;nrnt:521017106;
Corynebacterium ureicelerivorans strain IMMIB RIV-2301	nrnt:675824235;
Corynebacterium variabile DSM 44702	blastp:AEK36134.1;nrnt:340532866;
Corynebacterium variabile strain NRRL	wgs:661990715;
Cryobacterium sp. MLB-32	wgs:671721663;
Cryocola sp. 340MFSha3.1	blastp:WP_020075658.1;wgs:482970566;
Cryptosporangium arvum DSM 44712	wgs:589392898;
Cupriavidus sp. WS	wgs:499148018;
Curtobacterium flaccumfaciens UCD-AKU	blastp:EYT63791.1;wgs:471685587;
Curtobacterium sp. B18	blastp:WP_022908203.1;
Curtobacterium sp. B8	blastp:WP_022904596.1;
Curtobacterium sp. S6	blastp:WP_030015437.1;wgs:657607064;
Curtobacterium sp. UNCCL17	blastp:WP_027464786.1;wgs:631914561;
Cyanobium sp. CACIAM 14	blastp:KEF42159.1;
Cyanothece sp. PCC 8801	blastp:ACK65586.1;nrnt:218165370;	blastp:ACK65587.1;nrnt:218165370;
Cylindrospermum stagnale PCC 7417		blastp:AFZ26668.1;nrnt:428256439;
Cystobacter violaceus Cb vi76	blastp:KFA93083.1;wgs:667803639;
Dactylosporangium aurantiacum strain NRRL	wgs:661838020;
Dehalobacter sp. FTH1	blastp:WP_020489374.1;wgs:480758002;
Dehalogenimonas lykanthroporepellens BL-DC-9	blastp:ADJ25639.1;nrnt:299526872;
Deinococcus murrayi DSM 11303	wgs:553092053;
Deinococcus soli' Cha et al. 2014 strain N5	nrnt:821341785;
Demetria terragena DSM 11295	wgs:481710726;
Dermatophilus congolensis DSM 44180 = NBRC 105199 strain DSM	wgs:523620565;
Desulfitobacterium hafniense DCB-2	blastp:ACL18738.1;nrnt:219536331;	blastp:ACL18739.1;nrnt:219536331;
Desulfitobacterium hafniense DP7	blastp:EHL06281.1;wgs:361854175;	blastp:EHL06280.1;wgs:361854175;
Desulfitobacterium hafniense Y51	blastp:BAE82502.1;nrnt:89332194;	blastp:BAE82503.1;nrnt:89332194;
Desulfotalea psychrophila LSv54	blastp:CAG35135.1;nrnt:50874889;	blastp:CAG35136.1;nrnt:50874889;
Desulfotomaculum acetoxidans DSM 771	blastp:ACV62200.1;nrnt:257777071;	blastp:ACV62201.1;nrnt:257777071;
Desulfovibrio termitidis HI1	wgs:563515624;
Dietzia alimentaria 72	wgs:347366979;
Dietzia cinnamea P4	blastp:EFV93160.1;wgs:319438188;
Dietzia sp. UCD-THP	blastp:EYT64498.1;wgs:471686033;
Dolichospermum circinale AWQC131C	wgs:523499425;	wgs:523499425;
Endozoicomonas montiporae strain LMG		wgs:662306210;
Endozoicomonas numazuensis strain DSM	wgs:662311735;	wgs:662311735;
Enterobacter cloacae CHS 79	blastp:KDF57558.1;wgs:635776113;
Enterococcus faecalis DAPTO 512 strain DAPTO512	wgs:306512270;
Enterococcus faecalis DAPTO 516	blastp:EFQ66742.1;wgs:306512364;
Enterococcus faecalis Merz96	blastp:EEU69488.1;wgs:239912845;
Enterococcus faecalis R712	blastp:EFE14792.1;wgs:284795417;
Enterococcus faecalis S613	blastp:EFE20934.1;wgs:284798686;
Escherichia coli 0.1304	wgs:408343756;	blastp:EKJ58248.1;wgs:408343756;
Escherichia coli 08BKT055439	wgs:536874650;	blastp:ERC56899.1;wgs:536874650;
Escherichia coli 08BKT77219	wgs:537029724;	blastp:ERE01691.1;wgs:537029724;
Escherichia coli 09BKT024447	wgs:537041354;	blastp:ERE12392.1;wgs:537041354;
Escherichia coli 09BKT076207	wgs:536787073;	blastp:ERB72630.1;wgs:536787073;
Escherichia coli 09BKT078844	wgs:444537316;	blastp:ELV17302.1;wgs:444537316;
Escherichia coli 1-110-08_S4_C1	blastp:EYE00119.1;wgs:598693260;	blastp:EYE00118.1;wgs:598693260;
Escherichia coli 1-250-04_S3_C1	wgs:611081117;	blastp:EZJ82815.1;wgs:611081117;
Escherichia coli 1-250-04_S3_C2	wgs:660341394;	blastp:KEO28762.1;wgs:660341394;
Escherichia coli 1-392-07_S1_C1	blastp:KDW73917.1;wgs:651797898;	blastp:KDW73916.1;wgs:651797898;
Escherichia coli 1-392-07_S1_C2	blastp:KDW82143.1;wgs:651806386;	blastp:KDW82142.1;wgs:651806386;
Escherichia coli 10.0821	wgs:408610146;	blastp:EKK83619.1;wgs:408610146;
Escherichia coli 10.0833	wgs:408576400;	blastp:EKK52090.1;wgs:408576400;
Escherichia coli 10.0869	wgs:408589074;	blastp:EKK63703.1;wgs:408589074;
Escherichia coli 10810	wgs:648874942;	wgs:648874942;
Escherichia coli 11117	wgs:648874751;	wgs:648874751;
Escherichia coli 113290	blastp:ESA68453.1;wgs:553340796;	blastp:ESA68452.1;wgs:553340796;
Escherichia coli 14A	wgs:536898794;	blastp:ERC79682.1;wgs:536898794;
Escherichia coli 2-005-03_S3_C1	blastp:KDW59769.1;wgs:651782887;	blastp:KDW59770.1;wgs:651782887;
Escherichia coli 2-005-03_S3_C3	blastp:KDW67989.1;wgs:651791637;	blastp:KDW67990.1;wgs:651791637;
Escherichia coli 2-011-08_S1_C2	blastp:EZK19101.1;wgs:611119388;	blastp:EZK19100.1;wgs:611119388;
Escherichia coli 2-316-03_S4_C3	blastp:KDY19567.1;wgs:652104950;	blastp:KDY19568.1;wgs:652104950;
Escherichia coli 2-427-07_S3_C1	blastp:KDY33092.1;wgs:652119081;	blastp:KDY33093.1;wgs:652119081;
Escherichia coli 2-427-07_S3_C3	blastp:KDY32939.1;wgs:652118883;	blastp:KDY32865.1;wgs:652118883;
Escherichia coli 2-427-07_S4_C2	blastp:KDY45243.1;wgs:652131965;	blastp:KDY45242.1;wgs:652131965;
Escherichia coli 2-460-02_S1_C2	blastp:KEO37063.1;wgs:660350094;	blastp:KEO37189.1;wgs:660350094;
Escherichia coli 2-460-02_S1_C3	blastp:KEJ40346.1;wgs:658697596;	blastp:KEJ40345.1;wgs:658697596;
Escherichia coli 2845650	blastp:EMW16515.1;wgs:476195911;	blastp:EMW16514.1;wgs:476195911;
Escherichia coli 2886-75	wgs:536912889;	blastp:ERC92882.1;wgs:536912889;
Escherichia coli 3-020-07_S4_C1	blastp:KEJ59263.1;wgs:658717486;	blastp:KEJ59262.1;wgs:658717486;
Escherichia coli 3.2608	blastp:EIH53595.1;wgs:386176057;	blastp:EIH54550.1;wgs:386176057;
Escherichia coli 3.4870	wgs:408546458;	blastp:EKK23961.1;wgs:408546458;
Escherichia coli 3.4880	wgs:444657550;	blastp:ELW30120.1;wgs:444657550;
Escherichia coli 4.0967	blastp:EII36489.1;wgs:386219428;	blastp:EII36949.1;wgs:386219428;
Escherichia coli 435	wgs:563307579;	wgs:563307579;
Escherichia coli 5.2239	wgs:408546105;	blastp:EKK23620.1;wgs:408546105;
Escherichia coli 536	blastp:ABG71506.1;nrnt:110341805;	blastp:ABG71505.1;nrnt:110341805;
Escherichia coli 541-1	blastp:EIL69169.1;wgs:388408738;	blastp:EIL69168.1;wgs:388408738;
Escherichia coli 5412	wgs:408181040;	blastp:EKI07717.1;wgs:408181040;
Escherichia coli 5905	wgs:408161804;	blastp:EKH89829.1;wgs:408161804;
Escherichia coli 6-175-07_S1_C2	blastp:KEJ08920.1;wgs:658664564;	blastp:KEJ08919.1;wgs:658664564;
Escherichia coli 6-175-07_S1_C3	blastp:KEM50751.1;wgs:660157351;	blastp:KEM50750.1;wgs:660157351;
Escherichia coli 6.0172	wgs:408547319;	blastp:EKK24812.1;wgs:408547319;
Escherichia coli 668		wgs:563307796;
Escherichia coli 7.1982	wgs:444635818;	blastp:ELW09324.1;wgs:444635818;
Escherichia coli 75	blastp:EIL71011.1;wgs:388410749;	blastp:EIL71012.1;wgs:388410749;
Escherichia coli 7996-1	wgs:648874173;	wgs:648874173;
Escherichia coli 8-415-05_S3_C1	blastp:KEN37984.1;wgs:660247067;	blastp:KEN37983.1;wgs:660247067;
Escherichia coli 8-415-05_S3_C2	blastp:KEN69497.1;wgs:660279249;	blastp:KEN69496.1;wgs:660279249;
Escherichia coli 8-415-05_S3_C3	blastp:KEN31502.1;wgs:660240304;	blastp:KEN31501.1;wgs:660240304;
Escherichia coli 8-415-05_S4_C1	blastp:KEJ07580.1;wgs:658663299;	blastp:KEJ07633.1;wgs:658663299;
Escherichia coli 8-415-05_S4_C2	blastp:KEJ06762.1;wgs:658662368;	blastp:KEJ06761.1;wgs:658662368;
Escherichia coli 8-415-05_S4_C3	blastp:KEJ27803.1;wgs:658684333;	blastp:KEJ27802.1;wgs:658684333;
Escherichia coli 8.0416	wgs:408599463;	blastp:EKK73462.1;wgs:408599463;
Escherichia coli 8.0586	wgs:408564863;	blastp:EKK41052.1;wgs:408564863;
Escherichia coli 8.2524	wgs:408579169;	blastp:EKK54730.1;wgs:408579169;
Escherichia coli 83972	blastp:EEJ49924.1;wgs:223715010;	blastp:EEJ49923.1;wgs:223715010;
Escherichia coli 8624	wgs:530484056;	wgs:530484056;
Escherichia coli 88.0221	wgs:408594279;	blastp:EKK68603.1;wgs:408594279;
Escherichia coli 88.1042	wgs:427202044;	blastp:EKV72484.1;wgs:427202044;
Escherichia coli 88.1467	wgs:427205885;	blastp:EKV76152.1;wgs:427205885;
Escherichia coli 89.0511	wgs:427202979;	blastp:EKV73383.1;wgs:427202979;
Escherichia coli 9.0111	blastp:EII23015.1;wgs:386212558;	blastp:EII23058.1;wgs:386212558;
Escherichia coli 90.0039	wgs:427225266;	blastp:EKV94017.1;wgs:427225266;
Escherichia coli 90.0091	wgs:427218509;	blastp:EKV87604.1;wgs:427218509;
Escherichia coli 90.2281	wgs:427221800;	blastp:EKV90775.1;wgs:427221800;
Escherichia coli 907391	blastp:ESC98227.1;wgs:553576509;	blastp:ESC98226.1;wgs:553576509;
Escherichia coli 907446	blastp:ESC93932.1;wgs:553572139;	blastp:ESC93931.1;wgs:553572139;
Escherichia coli 907672	blastp:ESD06122.1;wgs:553584680;	blastp:ESD06121.1;wgs:553584680;
Escherichia coli 907700	blastp:ESD10741.1;wgs:553589597;	blastp:ESD10742.1;wgs:553589597;
Escherichia coli 907701	blastp:ESD21461.1;wgs:553600744;	blastp:ESD21460.1;wgs:553600744;
Escherichia coli 907779	blastp:ESA88584.1;wgs:553361857;	blastp:ESA88583.1;wgs:553361857;
Escherichia coli 907892	blastp:ESD39664.1;wgs:553619933;	blastp:ESD39665.1;wgs:553619933;
Escherichia coli 908524	blastp:ESD60291.1;wgs:553641451;	blastp:ESD60292.1;wgs:553641451;
Escherichia coli 908525	blastp:ESD66159.1;wgs:553647628;	blastp:ESD66157.1;wgs:553647628;
Escherichia coli 908573	blastp:ESD80705.1;wgs:553663005;	blastp:ESD80704.1;wgs:553663005;
Escherichia coli 908624	blastp:ESE02967.1;wgs:553686522;	blastp:ESE02968.1;wgs:553686522;
Escherichia coli 908632	blastp:ESE05200.1;wgs:553688925;	blastp:ESE05199.1;wgs:553688925;
Escherichia coli 908691	blastp:ESE21853.1;wgs:553706340;	blastp:ESE21852.1;wgs:553706340;
Escherichia coli 910096-2	blastp:ESE22884.1;wgs:553707378;	blastp:ESE22885.1;wgs:553707378;
Escherichia coli 93-001	wgs:390657897;	blastp:EIN35801.1;wgs:390657897;
Escherichia coli 93.0055	wgs:427239416;	blastp:EKW06920.1;wgs:427239416;
Escherichia coli 93.0056	wgs:427239124;	blastp:EKW06713.1;wgs:427239124;
Escherichia coli 93.0624	blastp:EIH66295.1;wgs:386183547;	blastp:EIH66633.1;wgs:386183547;
Escherichia coli 94.0618	wgs:427243571;	blastp:EKW11034.1;wgs:427243571;
Escherichia coli 95.0083	wgs:444660640;	blastp:ELW33066.1;wgs:444660640;
Escherichia coli 95.0183	wgs:427257805;	blastp:EKW23995.1;wgs:427257805;
Escherichia coli 95.0943	wgs:427258897;	blastp:EKW25068.1;wgs:427258897;
Escherichia coli 95.1288	wgs:427261373;	blastp:EKW27401.1;wgs:427261373;
Escherichia coli 96.0107	wgs:427296390;	blastp:EKW59597.1;wgs:427296390;
Escherichia coli 96.0109	wgs:429251709;	blastp:EKY36379.1;wgs:429251709;
Escherichia coli 96.0427	wgs:427276937;	blastp:EKW41596.1;wgs:427276937;
Escherichia coli 96.0428	wgs:427274178;	blastp:EKW39032.1;wgs:427274178;
Escherichia coli 96.0497	blastp:EIH31999.1;wgs:386165155;	blastp:EIH33511.1;wgs:386165155;
Escherichia coli 96.0932	wgs:427289716;	blastp:EKW53331.1;wgs:427289716;
Escherichia coli 96.0939	wgs:427281208;	blastp:EKW45630.1;wgs:427281208;
Escherichia coli 97.0003	wgs:427298449;	blastp:EKW61547.1;wgs:427298449;
Escherichia coli 97.0007	wgs:427312137;	blastp:EKW74320.1;wgs:427312137;
Escherichia coli 97.0010	wgs:429252965;	blastp:EKY37565.1;wgs:429252965;
Escherichia coli 97.0259	blastp:EIH13470.1;wgs:386156944;	blastp:EIH13658.1;wgs:386156944;
Escherichia coli 97.1742	wgs:427308978;	blastp:EKW71316.1;wgs:427308978;
Escherichia coli 99.0670	wgs:444667830;	blastp:ELW39955.1;wgs:444667830;
Escherichia coli 99.0672	wgs:427316937;	blastp:EKW78951.1;wgs:427316937;
Escherichia coli 99.0678	wgs:427325625;	blastp:EKW87158.1;wgs:427325625;
Escherichia coli 99.0713	wgs:427327090;	blastp:EKW88587.1;wgs:427327090;
Escherichia coli 99.0814	wgs:444535905;	blastp:ELV16052.1;wgs:444535905;
Escherichia coli 99.0815	wgs:444546075;	blastp:ELV24950.1;wgs:444546075;
Escherichia coli 99.0816	wgs:444555806;	blastp:ELV33348.1;wgs:444555806;
Escherichia coli 99.0839	wgs:444555333;	blastp:ELV32884.1;wgs:444555333;
Escherichia coli 99.0848	wgs:444560605;	blastp:ELV37853.1;wgs:444560605;
Escherichia coli 99.1753	wgs:444569966;	blastp:ELV46535.1;wgs:444569966;
Escherichia coli 99.1762	wgs:444642931;	blastp:ELW16200.1;wgs:444642931;
Escherichia coli 99.1775	wgs:444573802;	blastp:ELV50230.1;wgs:444573802;
Escherichia coli 99.1781	wgs:444638378;	blastp:ELW11805.1;wgs:444638378;
Escherichia coli 99.1793	wgs:444576873;	blastp:ELV53118.1;wgs:444576873;
Escherichia coli 99.1805	wgs:444591307;	blastp:ELV66730.1;wgs:444591307;
Escherichia coli A25922R	blastp:ESE37966.1;wgs:553723116;	blastp:ESE37967.1;wgs:553723116;
Escherichia coli A35218R	blastp:ESE34571.1;wgs:553719613;	blastp:ESE34572.1;wgs:553719613;
Escherichia coli AA86	wgs:330908640;	wgs:330908640;
Escherichia coli ABU 83972	blastp:ADN48305.1;nrnt:307551844;	blastp:ADN48304.1;nrnt:307551844;
Escherichia coli ATCC 25922	blastp:AIL16891.1;nrnt:674299053;wgs:507479555;	blastp:AIL18363.1;nrnt:674299053;wgs:507479555;
Escherichia coli ATCC 700728	wgs:444590367;	blastp:ELV65777.1;wgs:444590367;
Escherichia coli ATCC BAA-2192	wgs:567044653;	blastp:ETJ81259.1;wgs:567044653;
Escherichia coli ATCC BAA-2215	blastp:ETD59678.1;wgs:564848756;	blastp:ETD59677.1;wgs:564848756;
Escherichia coli B088	blastp:EFE61300.1;wgs:291164521;	blastp:EFE61299.1;wgs:291164521;
Escherichia coli B093	blastp:EHN97704.1;wgs:371609153;	blastp:EHN97703.1;wgs:371609153;
Escherichia coli B102	wgs:536784092;	blastp:ERB69701.1;wgs:536784092;
Escherichia coli B103	wgs:536916271;	blastp:ERC96065.1;wgs:536916271;
Escherichia coli B104	wgs:536916899;	blastp:ERC96711.1;wgs:536916899;
Escherichia coli B105	wgs:536928350;	blastp:ERD07421.1;wgs:536928350;
Escherichia coli B106	wgs:536932876;	blastp:ERD11765.1;wgs:536932876;
Escherichia coli B107	wgs:536784676;	blastp:ERB70278.1;wgs:536784676;
Escherichia coli B108	wgs:536933490;	blastp:ERD12356.1;wgs:536933490;
Escherichia coli B109	wgs:536946301;	blastp:ERD24497.1;wgs:536946301;
Escherichia coli B112	wgs:536947939;	blastp:ERD26044.1;wgs:536947939;
Escherichia coli B113	wgs:536952009;	blastp:ERD30026.1;wgs:536952009;
Escherichia coli B114	wgs:536961605;	blastp:ERD38919.1;wgs:536961605;
Escherichia coli B15	wgs:536965334;	blastp:ERD42456.1;wgs:536965334;
Escherichia coli B171	blastp:EDX31155.1;wgs:194414869;	blastp:EDX31207.1;wgs:194414869;
Escherichia coli B185	blastp:EFF04402.1;wgs:291164409;	blastp:EFF04401.1;wgs:291164409;
Escherichia coli B26-1	wgs:536796179;	blastp:ERB81533.1;wgs:536796179;
Escherichia coli B26-2	wgs:536800844;	blastp:ERB85975.1;wgs:536800844;
Escherichia coli B28-1	wgs:536809639;	blastp:ERB94565.1;wgs:536809639;
Escherichia coli B28-2	wgs:536810252;	blastp:ERB95098.1;wgs:536810252;
Escherichia coli B29-1	wgs:536819038;	blastp:ERC03577.1;wgs:536819038;
Escherichia coli B29-2	wgs:536826934;	blastp:ERC11095.1;wgs:536826934;
Escherichia coli B36-1	wgs:536831019;	blastp:ERC14894.1;wgs:536831019;
Escherichia coli B36-2	wgs:536834973;	blastp:ERC18631.1;wgs:536834973;
Escherichia coli B40-1	wgs:536983027;	blastp:ERD58629.1;wgs:536983027;
Escherichia coli B40-2	wgs:536980807;	blastp:ERD56892.1;wgs:536980807;
Escherichia coli B49-2	wgs:536986483;	blastp:ERD61187.1;wgs:536986483;
Escherichia coli B5-2	wgs:536996157;	blastp:ERD69982.1;wgs:536996157;
Escherichia coli B7-1	wgs:536843618;	blastp:ERC26810.1;wgs:536843618;
Escherichia coli B7-2	wgs:536849008;	blastp:ERC32047.1;wgs:536849008;
Escherichia coli B83	wgs:537001377;	blastp:ERD74898.1;wgs:537001377;
Escherichia coli B84	wgs:537004936;	blastp:ERD78312.1;wgs:537004936;
Escherichia coli B85	wgs:537012675;	blastp:ERD85624.1;wgs:537012675;
Escherichia coli B86	wgs:537017290;	blastp:ERD89974.1;wgs:537017290;
Escherichia coli B89	wgs:537053702;	blastp:ERE24032.1;wgs:537053702;
Escherichia coli B90	wgs:537056255;	blastp:ERE26472.1;wgs:537056255;
Escherichia coli B93	wgs:536853378;	blastp:ERC36304.1;wgs:536853378;
Escherichia coli B94	wgs:536858597;	blastp:ERC41384.1;wgs:536858597;
Escherichia coli B95	wgs:536866650;	blastp:ERC49187.1;wgs:536866650;
Escherichia coli BIDMC 15	blastp:ETY23757.1;wgs:575624675;	blastp:ETY23756.1;wgs:575624675;
Escherichia coli BIDMC 17A	blastp:ETY17561.1;wgs:575615508;	blastp:ETY17560.1;wgs:575615508;
Escherichia coli BIDMC 17B	blastp:ETY11267.1;wgs:575611890;	blastp:ETY11268.1;wgs:575611890;
Escherichia coli BIDMC 19A	blastp:ETY06675.1;wgs:575607183;	blastp:ETY06676.1;wgs:575607183;
Escherichia coli BIDMC 19B	blastp:ETX99353.1;wgs:575599302;	blastp:ETX99352.1;wgs:575599302;
Escherichia coli BIDMC 19C	blastp:ERO98412.1;wgs:550204368;	blastp:ERO98411.1;wgs:550204368;
Escherichia coli BIDMC 20A	blastp:ETX91688.1;wgs:575592262;	blastp:ETX91687.1;wgs:575592262;
Escherichia coli BIDMC 20B	blastp:ETX88009.1;wgs:575588538;	blastp:ETX88008.1;wgs:575588538;
Escherichia coli BIDMC 2B	blastp:ETY37455.1;wgs:575638225;	blastp:ETY37456.1;wgs:575638225;
Escherichia coli BIDMC 38	blastp:ESL33372.1;wgs:554988631;	blastp:ESL33371.1;wgs:554988631;
Escherichia coli BIDMC 43a	blastp:ETX86829.1;wgs:575586871;	blastp:ETX86830.1;wgs:575586871;
Escherichia coli BIDMC 43b	blastp:ETX79199.1;wgs:575579623;	blastp:ETX79198.1;wgs:575579623;
Escherichia coli BIDMC 58	blastp:KDF72090.1;wgs:635789816;	blastp:KDF72089.1;wgs:635789816;
Escherichia coli BIDMC 62	blastp:KDF83527.1;wgs:635802065;	blastp:KDF83526.1;wgs:635802065;
Escherichia coli BIDMC 63	blastp:KDF85429.1;wgs:635803605;	blastp:KDF85428.1;wgs:635803605;
Escherichia coli BIDMC 64	blastp:KDF84574.1;wgs:635803116;	blastp:KDF84573.1;wgs:635803116;
Escherichia coli BIDMC 70	blastp:KDF99973.1;wgs:635816513;	blastp:KDF99972.1;wgs:635816513;
Escherichia coli BIDMC 71	blastp:KDG05230.1;wgs:635823896;	blastp:KDG05229.1;wgs:635823896;
Escherichia coli BIDMC 72	blastp:KDG04914.1;wgs:635823557;	blastp:KDG04913.1;wgs:635823557;
Escherichia coli BIDMC 73	blastp:KDG14853.1;wgs:635833595;	blastp:KDG14852.1;wgs:635833595;
Escherichia coli BIDMC 75	blastp:KDG21779.1;wgs:635840571;	blastp:KDG21778.1;wgs:635840571;
Escherichia coli BIDMC 76	blastp:KDG25774.1;wgs:635844609;	blastp:KDG25773.1;wgs:635844609;
Escherichia coli BIDMC 78	blastp:KDG39078.1;wgs:635857675;	blastp:KDG39077.1;wgs:635857675;
Escherichia coli BIDMC 79	blastp:KDG43214.1;wgs:635862179;	blastp:KDG43213.1;wgs:635862179;
Escherichia coli BIDMC 82	blastp:EZQ70681.1;wgs:612277181;	blastp:EZQ70680.1;wgs:612277181;
Escherichia coli BIDMC 9	blastp:ETY29775.1;wgs:575630780;	blastp:ETY29774.1;wgs:575630780;
Escherichia coli BWH 24	blastp:ERO92557.1;wgs:550198328;	blastp:ERO92556.1;wgs:550198328;
Escherichia coli BWH 32	blastp:ESM33491.1;wgs:555090214;	blastp:ESM33490.1;wgs:555090214;
Escherichia coli BWH 34	blastp:ETY46914.1;wgs:575644595;	blastp:ETY46913.1;wgs:575644595;
Escherichia coli Bd5610_99	wgs:536881662;	blastp:ERC63657.1;wgs:536881662;
Escherichia coli C1244_91	wgs:530481519;	wgs:530481519;
Escherichia coli C12_92	wgs:530481296;	wgs:530481296;
Escherichia coli C154_11	wgs:530482126;	wgs:530482126;
Escherichia coli C157_11	wgs:530483621;	wgs:530483621;
Escherichia coli C170_11	wgs:530484354;	wgs:530484354;
Escherichia coli C2139_99	wgs:530484666;	wgs:530484666;
Escherichia coli C295_10	wgs:530485661;	wgs:530485661;
Escherichia coli C341_10	wgs:530486658;	wgs:530486658;
Escherichia coli C354_03B	wgs:530488943;	wgs:530488943;
Escherichia coli C488_07	wgs:530490578;	wgs:530490578;
Escherichia coli C497_10	wgs:530490122;	wgs:530490122;
Escherichia coli C581_05	wgs:530491267;	wgs:530491267;
Escherichia coli C586_05	wgs:530491419;	wgs:530491419;
Escherichia coli C79_08	wgs:530494365;	wgs:530494365;
Escherichia coli C807_09	wgs:530496943;	wgs:530496943;
Escherichia coli C82_11	wgs:530496869;	wgs:530496869;
Escherichia coli C842_97	wgs:530497621;	wgs:530497621;
Escherichia coli C87_11	wgs:530499216;	wgs:530499216;
Escherichia coli C887_10	wgs:530497481;	wgs:530497481;
Escherichia coli C900_01	wgs:530498020;	wgs:530498020;
Escherichia coli CAG:4	blastp:CDC76055.1;	blastp:CDC76054.1;
Escherichia coli CB7326	wgs:408171263;	blastp:EKH98487.1;wgs:408171263;
Escherichia coli CFT073	blastp:AAN82661.1;nrnt:26111730;	blastp:AAN82660.1;nrnt:26111730;
Escherichia coli CHS 68	blastp:KDG47603.1;wgs:635866613;	blastp:KDG47602.1;wgs:635866613;
Escherichia coli CHS 69	blastp:KDG58093.1;wgs:635877187;	blastp:KDG58092.1;wgs:635877187;
Escherichia coli D6-113.11	blastp:CDU34649.1;	blastp:CDU34648.1;
Escherichia coli DEC11A	blastp:EHW87400.1;wgs:378125898;	blastp:EHW87399.1;wgs:378125898;
Escherichia coli DEC11B	blastp:EHW99988.1;wgs:378138699;	blastp:EHW99987.1;wgs:378138699;
Escherichia coli DEC11C	blastp:EHX08144.1;wgs:378146843;	blastp:EHX08143.1;wgs:378146843;
Escherichia coli DEC11D	blastp:EHX06056.1;wgs:378144869;	blastp:EHX06054.1;wgs:378144869;
Escherichia coli DEC11E	blastp:EHX16439.1;wgs:378155232;	blastp:EHX16438.1;wgs:378155232;
Escherichia coli DEC12A	blastp:EHX26706.1;wgs:378165750;	blastp:EHX26704.1;wgs:378165750;
Escherichia coli DEC12B	blastp:EHX22950.1;wgs:378161956;	blastp:EHX22949.1;wgs:378161956;
Escherichia coli DEC12C	blastp:EHX27634.1;wgs:378166664;	blastp:EHX27633.1;wgs:378166664;
Escherichia coli DEC12D	blastp:EHX40501.1;wgs:378179640;	blastp:EHX40500.1;wgs:378179640;
Escherichia coli DEC12E	blastp:EHX44230.1;wgs:378183480;	blastp:EHX44229.1;wgs:378183480;
Escherichia coli DEC3A	wgs:377890032;	blastp:EHU54533.1;wgs:377890032;
Escherichia coli DEC3B	wgs:377891220;	blastp:EHU56487.1;wgs:377891220;
Escherichia coli DEC3C	wgs:377902972;	blastp:EHU67369.1;wgs:377902972;
Escherichia coli DEC3D	wgs:377907042;	blastp:EHU71424.1;wgs:377907042;
Escherichia coli DEC3E	wgs:377908594;	blastp:EHU72903.1;wgs:377908594;
Escherichia coli DEC3F	wgs:377918264;	blastp:EHU82377.1;wgs:377918264;
Escherichia coli DEC4A	wgs:377923959;	blastp:EHU88014.1;wgs:377923959;
Escherichia coli DEC4B	wgs:377927411;	blastp:EHU91471.1;wgs:377927411;
Escherichia coli DEC4C	wgs:377939381;	blastp:EHV03175.1;wgs:377939381;
Escherichia coli DEC4D	wgs:377938404;	blastp:EHV02215.1;wgs:377938404;
Escherichia coli DEC4E	wgs:377944972;	blastp:EHV08772.1;wgs:377944972;
Escherichia coli DEC4F	wgs:377954341;	blastp:EHV18000.1;wgs:377954341;
Escherichia coli DEC5A	wgs:377957920;	blastp:EHV21542.1;wgs:377957920;
Escherichia coli DEC5B	wgs:377962596;	blastp:EHV26197.1;wgs:377962596;
Escherichia coli DEC5C	wgs:377970688;	blastp:EHV34132.1;wgs:377970688;
Escherichia coli DEC5D	wgs:377972105;	blastp:EHV35600.1;wgs:377972105;
Escherichia coli DEC5E	wgs:377980663;	blastp:EHV44066.1;wgs:377980663;
Escherichia coli E101	blastp:EHN93073.1;wgs:371604329;	blastp:EHN93074.1;wgs:371604329;
Escherichia coli E1167	blastp:EGC10284.1;wgs:324116332;	blastp:EGC10285.1;wgs:324116332;
Escherichia coli E128010	blastp:EFZ48580.1;wgs:323162721;	blastp:EFZ48579.1;wgs:323162721;
Escherichia coli E22	blastp:EDV85177.1;wgs:192932434;	blastp:EDV85178.1;wgs:192932434;
Escherichia coli EC1734	wgs:390906359;	blastp:EIP65470.1;wgs:390906359;
Escherichia coli EC1735	wgs:408224698;	blastp:EKI48478.1;wgs:408224698;
Escherichia coli EC1736	wgs:408236006;	blastp:EKI59018.1;wgs:408236006;
Escherichia coli EC1737	wgs:408239760;	blastp:EKI62590.1;wgs:408239760;
Escherichia coli EC1738	wgs:390898157;	blastp:EIP57449.1;wgs:390898157;
Escherichia coli EC1845	wgs:390917417;	blastp:EIP75938.1;wgs:390917417;
Escherichia coli EC1846	wgs:408244346;	blastp:EKI66882.1;wgs:408244346;
Escherichia coli EC1847	wgs:408253110;	blastp:EKI74821.1;wgs:408253110;
Escherichia coli EC1848	wgs:408256874;	blastp:EKI78326.1;wgs:408256874;
Escherichia coli EC1849	wgs:408263576;	blastp:EKI84516.1;wgs:408263576;
Escherichia coli EC1850	wgs:408272028;	blastp:EKI92157.1;wgs:408272028;
Escherichia coli EC1856	wgs:408274723;	blastp:EKI94807.1;wgs:408274723;
Escherichia coli EC1862	wgs:408283409;	blastp:EKJ02681.1;wgs:408283409;
Escherichia coli EC1863	wgs:390916490;	blastp:EIP75040.1;wgs:390916490;
Escherichia coli EC1864	wgs:408289134;	blastp:EKJ07998.1;wgs:408289134;
Escherichia coli EC1866	wgs:408305714;	blastp:EKJ23204.1;wgs:408305714;
Escherichia coli EC1868	wgs:408304923;	blastp:EKJ22412.1;wgs:408304923;
Escherichia coli EC1869	wgs:408316573;	blastp:EKJ32931.1;wgs:408316573;
Escherichia coli EC1870	wgs:408322028;	blastp:EKJ38122.1;wgs:408322028;
Escherichia coli EC4013	wgs:390863192;	blastp:EIP25431.1;wgs:390863192;
Escherichia coli EC4196	wgs:390828394;	blastp:EIO94150.1;wgs:390828394;
Escherichia coli EC4203	wgs:390823526;	blastp:EIO89619.1;wgs:390823526;
Escherichia coli EC4402	wgs:390867774;	blastp:EIP29591.1;wgs:390867774;
Escherichia coli EC4421	wgs:390848409;	blastp:EIP11995.1;wgs:390848409;
Escherichia coli EC4422	wgs:390858811;	blastp:EIP21277.1;wgs:390858811;
Escherichia coli EC4436	wgs:390881452;	blastp:EIP42076.1;wgs:390881452;
Escherichia coli EC4437	wgs:390891071;	blastp:EIP50937.1;wgs:390891071;
Escherichia coli EC4439	wgs:390876022;	blastp:EIP37074.1;wgs:390876022;
Escherichia coli EC4448	wgs:390893337;	blastp:EIP52998.1;wgs:390893337;
Escherichia coli EC96038	wgs:408177955;	blastp:EKI04797.1;wgs:408177955;
Escherichia coli EPEC C342-62	blastp:EIQ68034.1;wgs:391310227;	blastp:EIQ68033.1;wgs:391310227;
Escherichia coli F11	blastp:EDV67803.1;wgs:190908102;	blastp:EDV67719.1;wgs:190908102;
Escherichia coli FDA504	wgs:408088986;	blastp:EKH22415.1;wgs:408088986;
Escherichia coli FDA505	wgs:390640348;	blastp:EIN19904.1;wgs:390640348;
Escherichia coli FDA506	wgs:408076786;	blastp:EKH11098.1;wgs:408076786;
Escherichia coli FDA507	wgs:408080731;	blastp:EKH14879.1;wgs:408080731;
Escherichia coli FDA517	wgs:390640015;	blastp:EIN19579.1;wgs:390640015;
Escherichia coli FRIK1985	wgs:390657730;	blastp:EIN35551.1;wgs:390657730;
Escherichia coli FRIK1990	wgs:390661073;	blastp:EIN38843.1;wgs:390661073;
Escherichia coli FRIK1996	wgs:390638591;	blastp:EIN18207.1;wgs:390638591;
Escherichia coli FRIK1997	wgs:408101507;	blastp:EKH34030.1;wgs:408101507;
Escherichia coli FRIK1999	wgs:408095101;	blastp:EKH28178.1;wgs:408095101;
Escherichia coli FRIK2001	wgs:408119256;	blastp:EKH50423.1;wgs:408119256;
Escherichia coli FRIK523	wgs:408334624;	blastp:EKJ49511.1;wgs:408334624;
Escherichia coli FRIK920	wgs:408064498;	blastp:EKG99124.1;wgs:408064498;
Escherichia coli H30	wgs:333974244;	wgs:333974244;
Escherichia coli HM26	wgs:485600582;	wgs:485600582;
Escherichia coli HVH 100 (4-2850729)	blastp:EQQ36686.1;	blastp:EQQ36685.1;
Escherichia coli HVH 103 (4-5904188)	blastp:EQQ48509.1;	blastp:EQQ48508.1;
Escherichia coli HVH 107 (4-5860571)	blastp:EQQ67555.1;	blastp:EQQ67554.1;
Escherichia coli HVH 108 (4-6924867)	blastp:ESP41952.1;	blastp:ESP41951.1;
Escherichia coli HVH 109 (4-6977162)	blastp:EQQ68929.1;	blastp:EQQ68928.1;
Escherichia coli HVH 112 (4-5987253)	blastp:EQQ84352.1;	blastp:EQQ84351.1;
Escherichia coli HVH 114 (4-7037740)	blastp:EQQ86205.1;	blastp:EQQ86204.1;
Escherichia coli HVH 116 (4-6879942)	blastp:EQR04520.1;	blastp:EQR04519.1;
Escherichia coli HVH 117 (4-6857191)	blastp:EQR12315.1;	blastp:EQR12314.1;
Escherichia coli HVH 120 (4-6978681)	blastp:EQR25599.1;	blastp:EQR25598.1;
Escherichia coli HVH 128 (4-7030436)	blastp:EQR56640.1;	blastp:EQR56639.1;
Escherichia coli HVH 13 (4-7634056)	blastp:EQN43909.1;	blastp:EQN43908.1;
Escherichia coli HVH 132 (4-6876862)	blastp:EQR63258.1;	blastp:EQR63257.1;
Escherichia coli HVH 139 (4-3192644)	blastp:EQR93129.1;	blastp:EQR93128.1;
Escherichia coli HVH 141 (4-5995973)	blastp:EQS01953.1;	blastp:EQS01952.1;
Escherichia coli HVH 142 (4-5627451)	blastp:EQS14721.1;	blastp:EQS14720.1;
Escherichia coli HVH 144 (4-4451937)	blastp:EQS15837.1;	blastp:EQS15836.1;
Escherichia coli HVH 146 (4-3189767)	blastp:EQS31932.1;	blastp:EQS31931.1;
Escherichia coli HVH 147 (4-5893887)	blastp:EQS30597.1;	blastp:EQS30596.1;
Escherichia coli HVH 149 (4-4451880)	blastp:EQS36588.1;	blastp:EQS36587.1;
Escherichia coli HVH 153 (3-9344314)	blastp:EQS46780.1;	blastp:EQS46779.1;
Escherichia coli HVH 154 (4-5636698)	blastp:EQS63384.1;	blastp:EQS63383.1;
Escherichia coli HVH 156 (4-3206505)	blastp:ERA69249.1;	blastp:ERA69248.1;
Escherichia coli HVH 157 (4-3406229)	blastp:ERA71199.1;	blastp:ERA71198.1;
Escherichia coli HVH 159 (4-5818141)	blastp:ERA75306.1;	blastp:ERA75305.1;
Escherichia coli HVH 16 (4-7649002)	blastp:EQN46019.1;	blastp:EQN46018.1;
Escherichia coli HVH 160 (4-5695937)	blastp:ERA82857.1;	blastp:ERA82856.1;
Escherichia coli HVH 161 (4-3119890)	blastp:EQS71824.1;	blastp:EQS71823.1;
Escherichia coli HVH 162 (4-5627982)	blastp:EQS76384.1;	blastp:EQS76383.1;
Escherichia coli HVH 169 (4-1075578)	blastp:EQS93570.1;	blastp:EQS93569.1;
Escherichia coli HVH 17 (4-7473087)	blastp:EQN51238.1;	blastp:EQN51237.1;
Escherichia coli HVH 172 (4-3248542)	blastp:EQT08034.1;	blastp:EQT08033.1;
Escherichia coli HVH 176 (4-3428664)	blastp:EQT18761.1;	blastp:EQT18760.1;
Escherichia coli HVH 177 (4-2876612)	blastp:ETF15564.1;	blastp:ETF15563.1;
Escherichia coli HVH 185	wgs:535202820;	wgs:535202820;
Escherichia coli HVH 185 (4-2876639)		blastp:EQT47102.1;
Escherichia coli HVH 186 (4-3405044)	blastp:EQT53435.1;	blastp:EQT53434.1;
Escherichia coli HVH 187 (4-4471660)	blastp:EQT50847.1;	blastp:EQT50848.1;
Escherichia coli HVH 190 (4-3255514)	blastp:EQT66761.1;	blastp:EQT66760.1;
Escherichia coli HVH 193 (4-3331423)	blastp:EQT87440.1;	blastp:EQT87439.1;
Escherichia coli HVH 2 (4-6943160)	blastp:EQN00025.1;	blastp:EQN00024.1;
Escherichia coli HVH 20 (4-5865042)	blastp:EQN59507.1;	blastp:EQN59506.1;
Escherichia coli HVH 202 (4-3163997)	blastp:EQU31487.1;	blastp:EQU31486.1;
Escherichia coli HVH 204 (4-3112802)	blastp:EQU39347.1;	blastp:EQU39346.1;
Escherichia coli HVH 205 (4-3094677)	blastp:EQU44570.1;	blastp:EQU44569.1;
Escherichia coli HVH 207 (4-3113221)	blastp:EQU52507.1;	blastp:EQU52506.1;
Escherichia coli HVH 212 (3-9305343)	blastp:EQU69524.1;	blastp:EQU69523.1;
Escherichia coli HVH 213 (4-3042928)	blastp:EQU76643.1;	blastp:EQU76642.1;
Escherichia coli HVH 216 (4-3042952)	blastp:EQU91627.1;	blastp:EQU91626.1;
Escherichia coli HVH 218 (4-4500903)	blastp:EQU98193.1;	blastp:EQU98192.1;
Escherichia coli HVH 220 (4-5876842)	blastp:EQV06139.1;	blastp:EQV06138.1;
Escherichia coli HVH 225 (4-1273116)	blastp:EQV23545.1;	blastp:EQV23544.1;
Escherichia coli HVH 227 (4-2277670)	blastp:EQV22971.1;	blastp:EQV22970.1;
Escherichia coli HVH 23 (4-6066488)	blastp:ETF22382.1;	blastp:ETF22381.1;
Escherichia coli HVH 26 (4-5703913)	blastp:EQN90196.1;	blastp:EQN90195.1;
Escherichia coli HVH 27 (4-7449267)	blastp:EQN93380.1;	blastp:EQN93379.1;
Escherichia coli HVH 28 (4-0907367)	blastp:EQO05992.1;	blastp:EQO05991.1;
Escherichia coli HVH 31 (4-2602156)	blastp:EQO14808.1;	blastp:EQO14807.1;
Escherichia coli HVH 37 (4-2773848)	blastp:EQO35420.1;	blastp:EQO35419.1;
Escherichia coli HVH 39 (4-2679949)	blastp:EQO39876.1;	blastp:EQO39875.1;
Escherichia coli HVH 40 (4-1219782)	blastp:EQO50341.1;	blastp:EQO50340.1;
Escherichia coli HVH 41 (4-2677849)	blastp:EQO57923.1;	blastp:EQO57922.1;
Escherichia coli HVH 46 (4-2758776)	blastp:EQO83211.1;	blastp:EQO83210.1;
Escherichia coli HVH 51 (4-2172526)	blastp:EQO89590.1;	blastp:EQO89589.1;
Escherichia coli HVH 53 (4-0631051)	blastp:EQP03679.1;	blastp:EQP03680.1;
Escherichia coli HVH 55 (4-2646161)	blastp:EQO96077.1;	blastp:EQO96076.1;
Escherichia coli HVH 56 (4-2153033)	blastp:EQP05333.1;	blastp:EQP05332.1;
Escherichia coli HVH 58 (4-2839709)	blastp:EQP07531.1;	blastp:EQP07530.1;
Escherichia coli HVH 6 (3-8296502)	blastp:EQN23445.1;	blastp:EQN23443.1;
Escherichia coli HVH 61 (4-2736020)	blastp:EQP17782.1;	blastp:EQP17781.1;
Escherichia coli HVH 68 (4-0888028)	blastp:EQP31556.1;	blastp:EQP31555.1;
Escherichia coli HVH 7 (4-7315031)	blastp:EQN29713.1;	blastp:EQN29712.1;
Escherichia coli HVH 74 (4-1034782)	blastp:EQP48056.1;	blastp:EQP48055.1;
Escherichia coli HVH 77 (4-2605759)	blastp:EQP67816.1;	blastp:EQP67815.1;
Escherichia coli HVH 83 (4-2051087)	blastp:ETF27316.1;	blastp:ETF27315.1;
Escherichia coli HVH 84 (4-1021478)	blastp:EQP86952.1;	blastp:EQP86951.1;
Escherichia coli HVH 86 (4-7026218)	blastp:ESP18457.1;	blastp:ESP18456.1;
Escherichia coli HVH 87 (4-5977630)	blastp:EQQ01604.1;	blastp:EQQ01603.1;
Escherichia coli HVH 89 (4-5885604)	blastp:EQQ02419.1;	blastp:EQQ02418.1;
Escherichia coli HVH 90 (4-3191362)	blastp:EQQ12062.1;	blastp:EQQ12061.1;
Escherichia coli HVH 92 (4-5930790)	blastp:EQQ21541.1;	blastp:EQQ21540.1;
Escherichia coli HVH 95 (4-6074464)	blastp:EQQ24121.1;	blastp:EQQ24120.1;
Escherichia coli HVH 96 (4-5934869)	blastp:EQQ35824.1;	blastp:EQQ35823.1;
Escherichia coli IAI39	blastp:CAR20029.1;nrnt:218368405;	blastp:CAR20028.1;nrnt:218368405;
Escherichia coli IS1	blastp:CDK44235.1;	blastp:CDK44234.1;
Escherichia coli IS29	blastp:CDK86173.1;	blastp:CDK86172.1;
Escherichia coli IS35	blastp:CDL05070.1;
Escherichia coli IS5	blastp:CDK49706.1;	blastp:CDK49705.1;
Escherichia coli ISC41	blastp:CDL45213.1;	blastp:CDL45213.1;
Escherichia coli JJ1886	blastp:AGY87679.1;nrnt:554510692;	blastp:AGY86123.1;nrnt:554510692;
Escherichia coli K02	blastp:EYT07221.1;wgs:601464854;	blastp:EYT07220.1;wgs:601464854;
Escherichia coli K1	wgs:542075996;	wgs:542075996;
Escherichia coli K2	wgs:542076303;	wgs:542076303;
Escherichia coli KD2	blastp:EIL51323.1;wgs:388389793;	blastp:EIL51324.1;wgs:388389793;
Escherichia coli KOEGE 118 (317a)	blastp:EQW09055.1;	blastp:EQW09056.1;
Escherichia coli KOEGE 30 (63a)	blastp:EQV30492.1;	blastp:EQV30491.1;
Escherichia coli KOEGE 43 (105a)	blastp:EQV51497.1;	blastp:EQV51496.1;
Escherichia coli KOEGE 44 (106a)	blastp:EQV54551.1;	blastp:EQV54550.1;
Escherichia coli KOEGE 58 (171a)	blastp:EQV65910.1;	blastp:EQV65909.1;
Escherichia coli KOEGE 61 (174a)	blastp:EQV64432.1;	blastp:EQV64431.1;
Escherichia coli KOEGE 70 (185a)	blastp:EQV81545.1;	blastp:EQV81544.1;
Escherichia coli KOEGE 71 (186a)	blastp:EQV95118.1;	blastp:EQV95119.1;
Escherichia coli KTE112	blastp:ELI21737.1;wgs:431547260;	blastp:ELI21736.1;wgs:431547260;
Escherichia coli KTE114	blastp:EOU46219.1;	blastp:EOU46220.1;
Escherichia coli KTE115	blastp:ELG48167.1;wgs:431361443;	blastp:ELG48166.1;wgs:431361443;
Escherichia coli KTE117	blastp:ELI27617.1;wgs:431553600;	blastp:ELI27616.1;wgs:431553600;
Escherichia coli KTE121	blastp:EOW28421.1;wgs:508458595;	blastp:EOW28420.1;wgs:508458595;
Escherichia coli KTE124	blastp:ELI39589.1;wgs:431566463;	blastp:ELI39588.1;wgs:431566463;
Escherichia coli KTE126	blastp:EOW34319.1;wgs:508464560;	blastp:EOW34318.1;wgs:508464560;
Escherichia coli KTE129	blastp:ELI55922.1;wgs:431583831;	blastp:ELI55921.1;wgs:431583831;
Escherichia coli KTE131	blastp:ELI64501.1;wgs:431594113;	blastp:ELI64500.1;wgs:431594113;
Escherichia coli KTE135	blastp:ELG67265.1;wgs:431382975;	blastp:ELG67264.1;wgs:431382975;
Escherichia coli KTE137	blastp:ELI71231.1;wgs:431601663;	blastp:ELI71230.1;wgs:431601663;
Escherichia coli KTE139	blastp:ELI81941.1;wgs:431612693;	blastp:ELI81940.1;wgs:431612693;
Escherichia coli KTE141	blastp:ELG76325.1;wgs:431392593;	blastp:ELG76324.1;wgs:431392593;
Escherichia coli KTE143	blastp:ELF15264.1;wgs:431217557;	blastp:ELF15263.1;wgs:431217557;
Escherichia coli KTE146	blastp:ELG85539.1;wgs:431402080;	blastp:ELG85538.1;wgs:431402080;
Escherichia coli KTE148	blastp:ELI92799.1;wgs:431624142;	blastp:ELI92798.1;wgs:431624142;
Escherichia coli KTE150	blastp:ELI94197.1;wgs:431625525;	blastp:ELI94196.1;wgs:431625525;
Escherichia coli KTE153	blastp:ELI99693.1;wgs:431631277;	blastp:ELI99692.1;wgs:431631277;
Escherichia coli KTE157	blastp:ELJ07179.1;wgs:431639214;	blastp:ELJ07178.1;wgs:431639214;
Escherichia coli KTE160	blastp:ELJ09024.1;wgs:431641178;	blastp:ELJ09023.1;wgs:431641178;
Escherichia coli KTE162	blastp:ELF27284.1;wgs:431231369;	blastp:ELF27283.1;wgs:431231369;
Escherichia coli KTE165	blastp:ELH12951.1;wgs:431431018;	blastp:ELH12950.1;wgs:431431018;
Escherichia coli KTE167	blastp:ELJ23703.1;wgs:431656625;	blastp:ELJ23702.1;wgs:431656625;
Escherichia coli KTE173	blastp:ELH17171.1;wgs:431435408;	blastp:ELH17170.1;wgs:431435408;
Escherichia coli KTE174	blastp:ELJ34246.1;wgs:431667563;	blastp:ELJ34245.1;wgs:431667563;
Escherichia coli KTE175	blastp:ELH22030.1;wgs:431440548;	blastp:ELH22029.1;wgs:431440548;
Escherichia coli KTE178	blastp:ELC62320.1;wgs:430942028;	blastp:ELC62319.1;wgs:430942028;
Escherichia coli KTE182	blastp:EOW93381.1;wgs:508524627;	blastp:EOW93380.1;wgs:508524627;
Escherichia coli KTE185	blastp:EOX20758.1;wgs:508553295;	blastp:EOX20757.1;wgs:508553295;
Escherichia coli KTE187	blastp:ELC70055.1;wgs:430950666;	blastp:ELC70054.1;wgs:430950666;
Escherichia coli KTE188	blastp:ELC78854.1;wgs:430960641;	blastp:ELC78853.1;wgs:430960641;
Escherichia coli KTE193	blastp:ELC94905.1;wgs:430977759;	blastp:ELC94904.1;wgs:430977759;
Escherichia coli KTE196	blastp:ELH34536.1;wgs:431454020;	blastp:ELH34535.1;wgs:431454020;
Escherichia coli KTE199	blastp:EOV23855.1;wgs:508352176;	blastp:EOV23854.1;wgs:508352176;
Escherichia coli KTE201	blastp:ELC96784.1;wgs:430979857;	blastp:ELC96783.1;wgs:430979857;
Escherichia coli KTE205	blastp:ELD07777.1;wgs:430991210;	blastp:ELD07776.1;wgs:430991210;
Escherichia coli KTE206	blastp:ELD12071.1;wgs:430995616;	blastp:ELD12070.1;wgs:430995616;
Escherichia coli KTE209	blastp:ELH66106.1;wgs:431486293;	blastp:ELH66105.1;wgs:431486293;
Escherichia coli KTE211	blastp:ELH69101.1;wgs:431489320;	blastp:ELH69100.1;wgs:431489320;
Escherichia coli KTE214	blastp:ELD34420.1;wgs:431020927;	blastp:ELD34419.1;wgs:431020927;
Escherichia coli KTE216	blastp:ELD39241.1;wgs:431026012;	blastp:ELD39240.1;wgs:431026012;
Escherichia coli KTE217	blastp:ELH71285.1;wgs:431491527;	blastp:ELH71284.1;wgs:431491527;
Escherichia coli KTE218	blastp:ELH81686.1;wgs:431502637;	blastp:ELH81685.1;wgs:431502637;
Escherichia coli KTE219	blastp:EOV31661.1;wgs:508360148;	blastp:EOV31660.1;wgs:508360148;
Escherichia coli KTE220	blastp:ELD47044.1;wgs:431035498;	blastp:ELD47043.1;wgs:431035498;
Escherichia coli KTE223	blastp:ELH83405.1;wgs:431504618;	blastp:ELH83404.1;wgs:431504618;
Escherichia coli KTE226	blastp:EOX06158.1;wgs:508537628;	blastp:EOX06157.1;wgs:508537628;
Escherichia coli KTE230	blastp:ELD58847.1;wgs:431048716;	blastp:ELD58846.1;wgs:431048716;
Escherichia coli KTE236	blastp:ELD79737.1;wgs:431071836;	blastp:ELD79736.1;wgs:431071836;
Escherichia coli KTE237	blastp:ELD84788.1;wgs:431077393;	blastp:ELD84787.1;wgs:431077393;
Escherichia coli KTE24	blastp:EOU69513.1;wgs:508296830;	blastp:EOU69512.1;wgs:508296830;
Escherichia coli KTE25	blastp:ELC34382.1;wgs:430913098;	blastp:ELC34381.1;wgs:430913098;
Escherichia coli KTE28	blastp:ELC47938.1;wgs:430927221;	blastp:ELC47937.1;wgs:430927221;
Escherichia coli KTE29	blastp:ELF84108.1;wgs:431293684;	blastp:ELF84107.1;wgs:431293684;
Escherichia coli KTE31		blastp:EOU84135.1;
Escherichia coli KTE33	wgs:500613797;	blastp:EOQ54460.1;wgs:500613797;
Escherichia coli KTE36	blastp:EOU87406.1;wgs:508315098;	blastp:EOU87405.1;wgs:508315098;
Escherichia coli KTE37	blastp:EOU87944.1;wgs:508315650;	blastp:EOU87943.1;wgs:508315650;
Escherichia coli KTE38	blastp:EOV02252.1;wgs:508330202;	blastp:EOV02251.1;wgs:508330202;
Escherichia coli KTE39	blastp:ELC53898.1;wgs:430933329;	blastp:ELC53897.1;wgs:430933329;
Escherichia coli KTE47	blastp:ELD87949.1;wgs:431081006;	blastp:ELD87948.1;wgs:431081006;
Escherichia coli KTE49	blastp:ELD94631.1;wgs:431088607;	blastp:ELD94630.1;wgs:431088607;
Escherichia coli KTE53	blastp:ELE03069.1;wgs:431097575;	blastp:ELE03068.1;wgs:431097575;
Escherichia coli KTE57	blastp:ELE18393.1;wgs:431114703;	blastp:ELE18392.1;wgs:431114703;
Escherichia coli KTE60	blastp:ELE28446.1;wgs:431125929;	blastp:ELE28445.1;wgs:431125929;
Escherichia coli KTE63	blastp:ELG13832.1;wgs:431326323;	blastp:ELG13831.1;wgs:431326323;
Escherichia coli KTE67	blastp:ELE37661.1;wgs:431135623;	blastp:ELE37660.1;wgs:431135623;
Escherichia coli KTE69	blastp:EOV61939.1;wgs:508390852;	blastp:EOV61938.1;wgs:508390852;
Escherichia coli KTE70	blastp:EOV70192.1;wgs:508399322;	blastp:EOV70191.1;wgs:508399322;
Escherichia coli KTE74	blastp:EOV85995.1;wgs:508415484;	blastp:EOV85994.1;wgs:508415484;
Escherichia coli KTE76	blastp:ELE57372.1;wgs:431156561;	blastp:ELE57371.1;wgs:431156561;
Escherichia coli KTE78	blastp:ELG24213.1;wgs:431336973;	blastp:ELG24212.1;wgs:431336973;
Escherichia coli KTE79	blastp:ELG36213.1;wgs:431349227;	blastp:ELG36212.1;wgs:431349227;
Escherichia coli KTE84	blastp:ELG33062.1;wgs:431345999;	blastp:ELG33061.1;wgs:431345999;
Escherichia coli KTE85	blastp:ELJ67590.1;wgs:431702692;	blastp:ELJ67589.1;wgs:431702692;
Escherichia coli KTE87	blastp:ELE86949.1;wgs:431187286;	blastp:ELE86948.1;wgs:431187286;
Escherichia coli KTE94	blastp:ELJ82012.1;wgs:431717828;	blastp:ELJ82011.1;wgs:431717828;
Escherichia coli KTE97	blastp:ELJ92119.1;wgs:431728338;	blastp:ELJ92118.1;wgs:431728338;
Escherichia coli KTE98	blastp:EOW01770.1;wgs:508431483;	blastp:EOW01771.1;wgs:508431483;
Escherichia coli KTE99	blastp:ELJ95871.1;wgs:431732314;	blastp:ELJ95870.1;wgs:431732314;
Escherichia coli LAU-EC10	blastp:ETE13976.1;wgs:564918536;	blastp:ETE13883.1;wgs:564918536;
Escherichia coli LAU-EC2	wgs:559191100;	wgs:559191100;
Escherichia coli LAU-EC3	wgs:559191317;	wgs:559191317;
Escherichia coli LAU-EC6	blastp:ETE14626.1;wgs:564918909;	blastp:ETE14524.1;wgs:564918909;
Escherichia coli LAU-EC7	blastp:ETE34864.1;wgs:564940021;	blastp:ETE34778.1;wgs:564940021;
Escherichia coli LAU-EC8	blastp:ETE04706.1;wgs:564904035;	blastp:ETE04607.1;wgs:564904035;
Escherichia coli LAU-EC9	blastp:ETE32764.1;wgs:564937849;	blastp:ETE32669.1;wgs:564937849;
Escherichia coli LCT-EC106	wgs:385323078;	wgs:385323078;
Escherichia coli LCT-EC52	wgs:440630882;	wgs:440630882;
Escherichia coli LCT-EC59	wgs:428191576;	wgs:428191576;
Escherichia coli LR09	wgs:592748588;	wgs:592748588;
Escherichia coli M10	wgs:542069295;	wgs:542069295;
Escherichia coli M11	wgs:542068181;	wgs:542068181;
Escherichia coli M12	wgs:542068715;	wgs:542068715;
Escherichia coli M13	wgs:542069452;	wgs:542069452;
Escherichia coli M14	wgs:542070683;	wgs:542070683;
Escherichia coli M15	wgs:542071007;	wgs:542071007;
Escherichia coli M16	wgs:542071809;	wgs:542071809;
Escherichia coli M17	wgs:542072736;	wgs:542072736;
Escherichia coli M18	wgs:542071310;	wgs:542071310;
Escherichia coli M19	wgs:542072644;	wgs:542072644;
Escherichia coli M20	wgs:542073173;	wgs:542073173;
Escherichia coli M21	wgs:542073103;	wgs:542073103;
Escherichia coli M22	wgs:542077113;	wgs:542077113;
Escherichia coli M23	wgs:542074389;	wgs:542074389;
Escherichia coli M3	wgs:542062525;	wgs:542062525;
Escherichia coli M4	wgs:542062611;	wgs:542062611;
Escherichia coli M605	blastp:EGI13883.1;wgs:291084261;	blastp:EGI13882.1;wgs:291084261;
Escherichia coli M718	blastp:EGI19111.1;wgs:291084057;	blastp:EGI19110.1;wgs:291084057;
Escherichia coli M8	wgs:542066397;	wgs:542066397;
Escherichia coli M9	wgs:542066407;	wgs:542066407;
Escherichia coli MA6	wgs:408157837;	blastp:EKH86074.1;wgs:408157837;
Escherichia coli MP1	wgs:587645494;	blastp:EWY52585.1;wgs:587645494;
Escherichia coli MS 153-1	blastp:EFU51069.1;wgs:296497918;	blastp:EFU51070.1;wgs:296497918;
Escherichia coli MS 185-1	blastp:EFJ54356.1;wgs:296500538;	blastp:EFJ54357.1;wgs:296500538;
Escherichia coli MS 200-1	blastp:EFJ60720.1;wgs:296500205;	blastp:EFJ60719.1;wgs:296500205;
Escherichia coli MS 21-1	blastp:EFK21156.1;wgs:296496650;	blastp:EFK21157.1;wgs:296496650;
Escherichia coli MS 45-1 strain MS45-1	wgs:296494914;	wgs:296494914;
Escherichia coli MS 60-1	blastp:EGB83750.1;wgs:296506265;	blastp:EGB83749.1;wgs:296506265;
Escherichia coli MS 69-1	blastp:EFJ83239.1;wgs:296495520;	blastp:EFJ83238.1;wgs:296495520;
Escherichia coli N1	blastp:EKI49791.1;wgs:408226027;	blastp:EKI49790.1;wgs:408226027;
Escherichia coli NA114	blastp:AEG38385.1;nrnt:356601232;	blastp:AEG38384.1;nrnt:356601232;
Escherichia coli NCCP15658	wgs:385673481;	wgs:385673481;
Escherichia coli NE037	wgs:408112944;	blastp:EKH44673.1;wgs:408112944;
Escherichia coli NE098	wgs:408324325;	blastp:EKJ40432.1;wgs:408324325;
Escherichia coli NE1487	wgs:408106280;	blastp:EKH38487.1;wgs:408106280;
Escherichia coli Nissle 1917	blastp:AID80572.1;nrnt:660510169;	blastp:AID80571.1;nrnt:660510169;
Escherichia coli O103:H2 str. 12009	blastp:BAI32865.1;nrnt:257757386;	blastp:BAI32864.1;nrnt:257757386;
Escherichia coli O103:H2 str. 2009C-3279	blastp:EZE08620.1;wgs:607726034;	blastp:EZE08621.1;wgs:607726034;
Escherichia coli O103:H2 str. 2010C-4433	blastp:EYZ23310.1;wgs:606888279;	blastp:EYZ23311.1;wgs:606888279;
Escherichia coli O103:H2 str. 2011C-3750	blastp:EYX85730.1;wgs:606743007;	blastp:EYX85729.1;wgs:606743007;
Escherichia coli O103:H2 str. CVM9450	blastp:EIL03993.1;wgs:388337391;	blastp:EIL03992.1;wgs:388337391;
Escherichia coli O104:H21 str. 94-3025	blastp:EZA66066.1;wgs:607373067;	blastp:EZA66067.1;wgs:607373067;
Escherichia coli O104:H21 str. CFSAN002236	blastp:ERF96150.1;wgs:540150827;	wgs:540150827;
Escherichia coli O104:H21 str. CFSAN002237	blastp:ERF97809.1;wgs:540152600;	blastp:ERF97798.1;wgs:540152600;
Escherichia coli O128:H2 str. 2011C-3317	wgs:651679071;	blastp:KDV63214.1;wgs:651679071;
Escherichia coli O146:H21 str. 2010C-3325	wgs:651655670;	blastp:KDV40951.1;wgs:651655670;
Escherichia coli O153:H2 str. 2010C-5034	blastp:EYY41082.1;wgs:606801669;	blastp:EYY41083.1;wgs:606801669;
Escherichia coli O157 str. NCCP15739	wgs:499064300;	wgs:499064300;
Escherichia coli O157: str. 2010EL-2044	wgs:612261310;	blastp:EZQ55086.1;wgs:612261310;
Escherichia coli O157: str. 2010EL-2045	wgs:612255566;	blastp:EZQ49609.1;wgs:612255566;
Escherichia coli O157:H- str. 493-89	wgs:356302153;	blastp:EFX14235.1;wgs:356302153;
Escherichia coli O157:H- str. H	wgs:320650391;	wgs:320650391;
Escherichia coli O157:H- str. H 2687		blastp:EFX18996.1;
Escherichia coli O157:H16 strain Santai	nrnt:749204400;	nrnt:749204400;
Escherichia coli O157:H7 EDL933	nrnt:56384585;	nrnt:56384585;
Escherichia coli O157:H7 str. 06-3745	wgs:606917726;	blastp:EYZ51150.1;wgs:606917726;
Escherichia coli O157:H7 str. 06-4039	wgs:606897821;	blastp:EYZ32091.1;wgs:606897821;
Escherichia coli O157:H7 str. 07-3091	wgs:606903770;	blastp:EYZ37921.1;wgs:606903770;
Escherichia coli O157:H7 str. 07-3391	wgs:606898272;	blastp:EYZ32528.1;wgs:606898272;
Escherichia coli O157:H7 str. 08-3037	wgs:606663293;	blastp:EYX10338.1;wgs:606663293;
Escherichia coli O157:H7 str. 08-3527	wgs:606670292;	blastp:EYX17115.1;wgs:606670292;
Escherichia coli O157:H7 str. 08-4169	wgs:606649938;	blastp:EYW97702.1;wgs:606649938;
Escherichia coli O157:H7 str. 08-4529	wgs:607696433;	blastp:EZD79912.1;wgs:607696433;
Escherichia coli O157:H7 str. 08BKT061141	wgs:676237566;	wgs:676235861;
Escherichia coli O157:H7 str. 09BKT002497		wgs:676238255;
Escherichia coli O157:H7 str. 09BKT048303	wgs:676237167;	wgs:676237167;
Escherichia coli O157:H7 str. 1044	wgs:326337219;	blastp:EGD61432.1;wgs:326337219;
Escherichia coli O157:H7 str. 1125	wgs:326344513;	blastp:EGD68401.1;wgs:326344513;
Escherichia coli O157:H7 str. 2009C-4258	wgs:607777819;	blastp:EZE58430.1;wgs:607777819;
Escherichia coli O157:H7 str. 2009EL1449	wgs:607810064;	blastp:EZE89883.1;wgs:607810064;
Escherichia coli O157:H7 str. 2009EL1705	wgs:606508756;	blastp:EYV64321.1;wgs:606508756;
Escherichia coli O157:H7 str. 2009EL1913	wgs:607808228;	blastp:EZE88063.1;wgs:607808228;
Escherichia coli O157:H7 str. 2009EL2109	wgs:606511442;	blastp:EYV66852.1;wgs:606511442;
Escherichia coli O157:H7 str. 2010C-4979C1	wgs:606807708;	blastp:EYY46877.1;wgs:606807708;
Escherichia coli O157:H7 str. 2011EL-1107	wgs:606725191;	blastp:EYX69182.1;wgs:606725191;
Escherichia coli O157:H7 str. 2011EL-2090	wgs:606711772;	blastp:EYX56323.1;wgs:606711772;
Escherichia coli O157:H7 str. 2011EL-2091	wgs:606712448;	blastp:EYX57054.1;wgs:606712448;
Escherichia coli O157:H7 str. 2011EL-2092	wgs:606704261;	blastp:EYX49154.1;wgs:606704261;
Escherichia coli O157:H7 str. 2011EL-2093	wgs:606699113;	blastp:EYX44381.1;wgs:606699113;
Escherichia coli O157:H7 str. 2011EL-2094	wgs:606695406;	blastp:EYX40762.1;wgs:606695406;
Escherichia coli O157:H7 str. 2011EL-2096	wgs:606690225;	blastp:EYX35920.1;wgs:606690225;
Escherichia coli O157:H7 str. 2011EL-2097	wgs:606682449;	blastp:EYX28559.1;wgs:606682449;
Escherichia coli O157:H7 str. 2011EL-2098	wgs:606679396;	blastp:EYX25415.1;wgs:606679396;
Escherichia coli O157:H7 str. 2011EL-2099	wgs:606636035;	blastp:EYW84552.1;wgs:606636035;
Escherichia coli O157:H7 str. 2011EL-2101	wgs:606634110;	blastp:EYW82837.1;wgs:606634110;
Escherichia coli O157:H7 str. 2011EL-2103	wgs:606624231;	blastp:EYW73332.1;wgs:606624231;
Escherichia coli O157:H7 str. 2011EL-2104	wgs:606621680;	blastp:EYW70982.1;wgs:606621680;
Escherichia coli O157:H7 str. 2011EL-2105	wgs:606619245;	blastp:EYW68712.1;wgs:606619245;
Escherichia coli O157:H7 str. 2011EL-2106	wgs:606610675;	blastp:EYW60491.1;wgs:606610675;
Escherichia coli O157:H7 str. 2011EL-2107	wgs:606605117;	blastp:EYW55404.1;wgs:606605117;
Escherichia coli O157:H7 str. 2011EL-2108	wgs:606603465;	blastp:EYW53827.1;wgs:606603465;
Escherichia coli O157:H7 str. 2011EL-2109	wgs:606597675;	blastp:EYW48230.1;wgs:606597675;
Escherichia coli O157:H7 str. 2011EL-2111	wgs:606589538;	blastp:EYW40717.1;wgs:606589538;
Escherichia coli O157:H7 str. 2011EL-2112	wgs:606579167;	blastp:EYW30710.1;wgs:606579167;
Escherichia coli O157:H7 str. 2011EL-2113	wgs:606585892;	blastp:EYW37215.1;wgs:606585892;
Escherichia coli O157:H7 str. 2011EL-2114	wgs:606573020;	blastp:EYW25230.1;wgs:606573020;
Escherichia coli O157:H7 str. 2011EL-2286	wgs:606576148;	blastp:EYW28111.1;wgs:606576148;
Escherichia coli O157:H7 str. 2011EL-2287	wgs:606566689;	blastp:EYW18960.1;wgs:606566689;
Escherichia coli O157:H7 str. 2011EL-2288	wgs:606558300;	blastp:EYW11134.1;wgs:606558300;
Escherichia coli O157:H7 str. 2011EL-2289	wgs:606560452;	blastp:EYW13105.1;wgs:606560452;
Escherichia coli O157:H7 str. 2011EL-2290	wgs:607829991;	blastp:EZF07893.1;wgs:607829991;
Escherichia coli O157:H7 str. 2011EL-2312	wgs:606555357;	blastp:EYW08241.1;wgs:606555357;
Escherichia coli O157:H7 str. 2011EL-2313	wgs:607824966;	blastp:EZF02934.1;wgs:607824966;
Escherichia coli O157:H7 str. EC1212	wgs:320190158;	blastp:EFW66199.1;wgs:320190158;
Escherichia coli O157:H7 str. EC4009	wgs:295900936;	wgs:295900936;
Escherichia coli O157:H7 str. EC4024	wgs:167077109;	wgs:167077109;
Escherichia coli O157:H7 str. EC4042	wgs:208738295;	blastp:EDZ86300.1;wgs:208738295;
Escherichia coli O157:H7 str. EC4045	wgs:208733097;	blastp:EDZ83860.1;wgs:208733097;
Escherichia coli O157:H7 str. EC4076	wgs:159530891;	blastp:EDU71273.1;wgs:159530891;
Escherichia coli O157:H7 str. EC4084	wgs:295974558;	wgs:295974558;
Escherichia coli O157:H7 str. EC4113	wgs:159530686;	blastp:EDU56346.1;wgs:159530686;
Escherichia coli O157:H7 str. EC4115		blastp:ACI38741.1;nrnt:209157093;
Escherichia coli O157:H7 str. EC4127	wgs:295973715;	wgs:295973715;
Escherichia coli O157:H7 str. EC4191	wgs:295901003;	wgs:295901003;
Escherichia coli O157:H7 str. EC4192	wgs:295975339;	wgs:295975339;
Escherichia coli O157:H7 str. EC4196	wgs:159530371;	blastp:EDU35604.1;wgs:159530371;
Escherichia coli O157:H7 str. EC4205	wgs:295971695;	wgs:295971695;
Escherichia coli O157:H7 str. EC4206	wgs:208725411;	blastp:EDZ76640.1;wgs:208725411;
Escherichia coli O157:H7 str. EC4401	wgs:159531144;	blastp:EDU77298.1;wgs:159531144;
Escherichia coli O157:H7 str. EC4486	wgs:159531357;	blastp:EDU83004.1;wgs:159531357;
Escherichia coli O157:H7 str. EC4501	wgs:159531628;	blastp:EDU87926.1;wgs:159531628;
Escherichia coli O157:H7 str. EC508	wgs:160349505;	blastp:EDU98560.1;wgs:160349505;
Escherichia coli O157:H7 str. EC536	wgs:295969521;	wgs:295969521;
Escherichia coli O157:H7 str. EC869	wgs:159531788;	blastp:EDU92961.1;wgs:159531788;
Escherichia coli O157:H7 str. EDL933	nrnt:667689599;	blastp:AIG70789.1;nrnt:667689599;
Escherichia coli O157:H7 str. F6142	wgs:607393899;	blastp:EZA86046.1;wgs:607393899;
Escherichia coli O157:H7 str. F6749	wgs:607409661;	blastp:EZB01224.1;wgs:607409661;
Escherichia coli O157:H7 str. F6750	wgs:607406399;	blastp:EZA98046.1;wgs:607406399;
Escherichia coli O157:H7 str. F6751	wgs:607418186;	blastp:EZB09431.1;wgs:607418186;
Escherichia coli O157:H7 str. F7350	wgs:606533010;	blastp:EYV87096.1;wgs:606533010;
Escherichia coli O157:H7 str. F7377	wgs:607428805;	blastp:EZB19698.1;wgs:607428805;
Escherichia coli O157:H7 str. F7384	wgs:607424867;	blastp:EZB15859.1;wgs:607424867;
Escherichia coli O157:H7 str. F7410	wgs:607438035;	blastp:EZB28619.1;wgs:607438035;
Escherichia coli O157:H7 str. F8092B	wgs:558902322;	wgs:558902322;
Escherichia coli O157:H7 str. FRIK2000	wgs:256276350;	wgs:256276350;
Escherichia coli O157:H7 str. FRIK966	wgs:256276145;	wgs:256276145;
Escherichia coli O157:H7 str. G5101	wgs:320639582;	blastp:EFX09314.1;wgs:320639582;
Escherichia coli O157:H7 str. G5303	wgs:607442692;	blastp:EZB33067.1;wgs:607442692;
Escherichia coli O157:H7 str. H2495	wgs:607447979;	blastp:EZB38166.1;wgs:607447979;
Escherichia coli O157:H7 str. H2498	wgs:607453161;	blastp:EZB43245.1;wgs:607453161;
Escherichia coli O157:H7 str. K1420	wgs:607457947;	blastp:EZB48009.1;wgs:607457947;
Escherichia coli O157:H7 str. K1792	wgs:607473924;	blastp:EZB63512.1;wgs:607473924;
Escherichia coli O157:H7 str. K1793	wgs:607470692;	blastp:EZB60416.1;wgs:607470692;
Escherichia coli O157:H7 str. K1795	wgs:607486496;	blastp:EZB75866.1;wgs:607486496;
Escherichia coli O157:H7 str. K1796	wgs:607486090;	blastp:EZB75540.1;wgs:607486090;
Escherichia coli O157:H7 str. K1845	wgs:607476816;	blastp:EZB66444.1;wgs:607476816;
Escherichia coli O157:H7 str. K1921	wgs:607502845;	blastp:EZB91906.1;wgs:607502845;
Escherichia coli O157:H7 str. K1927	wgs:607498762;	blastp:EZB87815.1;wgs:607498762;
Escherichia coli O157:H7 str. K2188	wgs:607492969;	blastp:EZB82166.1;wgs:607492969;
Escherichia coli O157:H7 str. K2191	wgs:607514054;	blastp:EZC02727.1;wgs:607514054;
Escherichia coli O157:H7 str. K2192	wgs:607507500;	blastp:EZB96467.1;wgs:607507500;
Escherichia coli O157:H7 str. K2324	wgs:607509798;	blastp:EZB98676.1;wgs:607509798;
Escherichia coli O157:H7 str. K2581	wgs:607529204;	blastp:EZC17638.1;wgs:607529204;
Escherichia coli O157:H7 str. K2622	wgs:607531508;	blastp:EZC19901.1;wgs:607531508;
Escherichia coli O157:H7 str. K2845	wgs:607536934;	blastp:EZC25222.1;wgs:607536934;
Escherichia coli O157:H7 str. K2854	wgs:607541454;	blastp:EZC29547.1;wgs:607541454;
Escherichia coli O157:H7 str. K4396	wgs:607536614;	blastp:EZC24851.1;wgs:607536614;
Escherichia coli O157:H7 str. K4405	wgs:607550064;	blastp:EZC37939.1;wgs:607550064;
Escherichia coli O157:H7 str. K4406	wgs:607555581;	blastp:EZC43454.1;wgs:607555581;
Escherichia coli O157:H7 str. K4527	wgs:607560665;	blastp:EZC48252.1;wgs:607560665;
Escherichia coli O157:H7 str. K5418	wgs:607574305;	blastp:EZC61510.1;wgs:607574305;
Escherichia coli O157:H7 str. K5448	wgs:607582281;	blastp:EZC69467.1;wgs:607582281;
Escherichia coli O157:H7 str. K5449	wgs:607576679;	blastp:EZC63884.1;wgs:607576679;
Escherichia coli O157:H7 str. K5453	wgs:607589016;	blastp:EZC76067.1;wgs:607589016;
Escherichia coli O157:H7 str. K5460	wgs:607595655;	blastp:EZC82582.1;wgs:607595655;
Escherichia coli O157:H7 str. K5467	wgs:607590507;	blastp:EZC77440.1;wgs:607590507;
Escherichia coli O157:H7 str. K5602	wgs:607607257;	blastp:EZC93916.1;wgs:607607257;
Escherichia coli O157:H7 str. K5607	wgs:607611880;	blastp:EZC98465.1;wgs:607611880;
Escherichia coli O157:H7 str. K5609	wgs:607616823;	blastp:EZD03312.1;wgs:607616823;
Escherichia coli O157:H7 str. K5806	wgs:606518519;	blastp:EYV73582.1;wgs:606518519;
Escherichia coli O157:H7 str. K5852	wgs:607621732;	blastp:EZD08156.1;wgs:607621732;
Escherichia coli O157:H7 str. K6590	wgs:607630882;	blastp:EZD17016.1;wgs:607630882;
Escherichia coli O157:H7 str. K6676	wgs:607628360;	blastp:EZD14548.1;wgs:607628360;
Escherichia coli O157:H7 str. K6687	wgs:607638312;	blastp:EZD23969.1;wgs:607638312;
Escherichia coli O157:H7 str. K7140	wgs:607692296;	blastp:EZD76066.1;wgs:607692296;
Escherichia coli O157:H7 str. LSU-61	wgs:320666390;	blastp:EFX33512.1;wgs:320666390;
Escherichia coli O157:H7 str. SS17	nrnt:666001753;	blastp:AIF95953.1;nrnt:666001753;
Escherichia coli O157:H7 str. SS52	nrnt:734586714;	nrnt:734586714;
Escherichia coli O157:H7 str. Sakai	nrnt:47118301;	blastp:BAB37703.1;nrnt:47118301;
Escherichia coli O157:H7 str. T1543_06	wgs:676235567;	wgs:676235567;
Escherichia coli O157:H7 str. TW14359	nrnt:254590536;	blastp:ACT74115.1;nrnt:254590536;
Escherichia coli O157:H7 str. TW14588	wgs:217320342;	blastp:EEC30893.1;wgs:217320342;
Escherichia coli O157:NM str. 08-4540	wgs:607708253;	blastp:EZD91366.1;wgs:607708253;
Escherichia coli O169:H41 str. F9792	blastp:EZB22754.1;wgs:607432068;	blastp:EZB22753.1;wgs:607432068;
Escherichia coli O174:H21 str. 03-3269	blastp:EZA00806.1;wgs:606970083;	blastp:EZA00807.1;wgs:606970083;
Escherichia coli O174:H21 strain 220/00	wgs:618758862;	wgs:618758862;
Escherichia coli O25b:H4-ST131 str. EC958	blastp:CDN84175.1;	blastp:CDN84174.1;
Escherichia coli O45:H2 str. 01-3147	blastp:EZA30743.1;wgs:607001888;	blastp:EZA30742.1;wgs:607001888;
Escherichia coli O45:H2 str. 03-EN-705	wgs:356304057;	wgs:356304057;
Escherichia coli O45:H2 str. 2009C-3686	blastp:EZE26359.1;wgs:607744549;	blastp:EZE26360.1;wgs:607744549;
Escherichia coli O45:H2 str. 2009C-4780	blastp:EZE72080.1;wgs:607791823;	blastp:EZE72079.1;wgs:607791823;
Escherichia coli O45:H2 str. 2010C-3876	blastp:EYU96198.1;wgs:606437767;	blastp:EYU96199.1;wgs:606437767;
Escherichia coli O45:H2 str. 2010C-4211	wgs:651674696;	blastp:KDV58641.1;wgs:651674696;
Escherichia coli O55:H7 str. 06-3555	wgs:606923193;	blastp:EYZ56105.1;wgs:606923193;
Escherichia coli O55:H7 str. 3256-97	wgs:320655630;	wgs:320655630;
Escherichia coli O55:H7 str. 3256-97 TW 07815		blastp:EFX23645.1;
Escherichia coli O55:H7 str. CB9615	nrnt:290760697;	blastp:ADD58609.1;nrnt:290760697;
Escherichia coli O55:H7 str. RM12579	nrnt:374356928;	blastp:AEZ42508.1;nrnt:374356928;
Escherichia coli O55:H7 str. USDA	wgs:320661368;	wgs:320661368;
Escherichia coli O55:H7 str. USDA 5905		blastp:EFX28920.1;
Escherichia coli O79:H7 str. 06-3501	blastp:EYZ60207.1;wgs:606927364;	blastp:EYZ60206.1;wgs:606927364;
Escherichia coli O7:K1 str. CE10	blastp:AEQ14667.1;nrnt:349736152;	blastp:AEQ14666.1;nrnt:349736152;
Escherichia coli O91:H21 str. 2009C-3740	wgs:651661549;	blastp:KDV45223.1;wgs:651661549;
Escherichia coli O91:H21 str. 2009C-4646	blastp:EZE64794.1;wgs:607784443;	blastp:EZE64793.1;wgs:607784443;
Escherichia coli O91:H21 str. B2F1	wgs:356302705;	wgs:356302705;
Escherichia coli OK1357	blastp:EFZ68300.1;wgs:323182757;	blastp:EFZ68299.1;wgs:323182757;
Escherichia coli PA10	wgs:390693463;	blastp:EIN68159.1;wgs:390693463;
Escherichia coli PA11	wgs:444590092;	blastp:ELV65505.1;wgs:444590092;
Escherichia coli PA13	wgs:444604108;	blastp:ELV78883.1;wgs:444604108;
Escherichia coli PA14	wgs:390697863;	blastp:EIN72357.1;wgs:390697863;
Escherichia coli PA15	wgs:390698430;	blastp:EIN72867.1;wgs:390698430;
Escherichia coli PA19	wgs:444604689;	blastp:ELV79451.1;wgs:444604689;
Escherichia coli PA22	wgs:390712080;	blastp:EIN85098.1;wgs:390712080;
Escherichia coli PA23	wgs:408135240;	blastp:EKH65121.1;wgs:408135240;
Escherichia coli PA24	wgs:390720740;	blastp:EIN93492.1;wgs:390720740;
Escherichia coli PA25	wgs:390718981;	blastp:EIN91882.1;wgs:390718981;
Escherichia coli PA28	wgs:390724946;	blastp:EIN97590.1;wgs:390724946;
Escherichia coli PA31	wgs:390738692;	blastp:EIO09972.1;wgs:390738692;
Escherichia coli PA32	wgs:390739415;	blastp:EIO10617.1;wgs:390739415;
Escherichia coli PA33	wgs:390742614;	blastp:EIO13707.1;wgs:390742614;
Escherichia coli PA34	wgs:408067278;	blastp:EKH01819.1;wgs:408067278;
Escherichia coli PA35	wgs:444652328;	blastp:ELW25188.1;wgs:444652328;
Escherichia coli PA38	wgs:408214504;	blastp:EKI39025.1;wgs:408214504;
Escherichia coli PA39	wgs:390762917;	blastp:EIO32198.1;wgs:390762917;
Escherichia coli PA40	wgs:390756188;	blastp:EIO25842.1;wgs:390756188;
Escherichia coli PA41	wgs:390764437;	blastp:EIO33734.1;wgs:390764437;
Escherichia coli PA42	wgs:390766138;	blastp:EIO35454.1;wgs:390766138;
Escherichia coli PA45	wgs:408144503;	blastp:EKH73830.1;wgs:408144503;
Escherichia coli PA47	wgs:444620813;	blastp:ELV94902.1;wgs:444620813;
Escherichia coli PA48	wgs:444621042;	blastp:ELV95119.1;wgs:444621042;
Escherichia coli PA49	wgs:408138032;	blastp:EKH67730.1;wgs:408138032;
Escherichia coli PA5	wgs:390678430;	blastp:EIN54490.1;wgs:390678430;
Escherichia coli PA7	wgs:408062120;	blastp:EKG96770.1;wgs:408062120;
Escherichia coli PA8	wgs:444627519;	blastp:ELW01378.1;wgs:444627519;
Escherichia coli PA9	wgs:390681777;	blastp:EIN57658.1;wgs:390681777;
Escherichia coli SCD2	wgs:553020200;	blastp:ESA27135.1;wgs:553020200;
Escherichia coli SE15	blastp:BAI56797.1;nrnt:281177210;	blastp:BAI56796.1;nrnt:281177210;
Escherichia coli SMS-3-5	blastp:ACB20071.1;nrnt:170517292;	blastp:ACB19392.1;nrnt:170517292;
Escherichia coli ST131 strain EC958	nrnt:641682562;	nrnt:641682562;
Escherichia coli STEC O174:H2 str. 02-04446	wgs:618759403;	wgs:618759403;
Escherichia coli STEC O174:H46 str. I-151	wgs:618759024;	wgs:618759024;
Escherichia coli STEC_B2F1	blastp:EGW67258.1;wgs:345334665;	blastp:EGW67257.1;wgs:345334665;
Escherichia coli STEC_H.1.8	blastp:EGX05534.1;wgs:345373422;	blastp:EGX05533.1;wgs:345373422;
Escherichia coli STEC_MHI813	blastp:EGX02081.1;wgs:345370000;	blastp:EGX02080.1;wgs:345370000;
Escherichia coli STEC_O31	blastp:EJK94300.1;wgs:397783335;	blastp:EJK94299.1;wgs:397783335;
Escherichia coli SWW33	blastp:EMZ40201.1;wgs:476633589;	blastp:EMZ40202.1;wgs:476633589;
Escherichia coli T1282_01	wgs:537045191;	blastp:ERE16089.1;wgs:537045191;
Escherichia coli T1840_97	wgs:536885908;	blastp:ERC67688.1;wgs:536885908;
Escherichia coli T234_00	wgs:536895149;	blastp:ERC76276.1;wgs:536895149;
Escherichia coli T924_01	wgs:536901940;	blastp:ERC82695.1;wgs:536901940;
Escherichia coli TOP2652	wgs:500282262;	wgs:500282262;
Escherichia coli TOP2662-1	wgs:500277631;	wgs:500277631;
Escherichia coli TOP2662-2	wgs:500277714;	wgs:500277714;
Escherichia coli TOP2662-3	wgs:500278042;	wgs:500278042;
Escherichia coli TOP2662-4	wgs:500278364;	wgs:500278364;
Escherichia coli TT12B	wgs:408152804;	blastp:EKH81321.1;wgs:408152804;
Escherichia coli TW06591	wgs:390779300;	blastp:EIO47441.1;wgs:390779300;
Escherichia coli TW07945	wgs:390786899;	blastp:EIO54405.1;wgs:390786899;
Escherichia coli TW09098	wgs:390802067;	blastp:EIO69218.1;wgs:390802067;
Escherichia coli TW09109	wgs:390804648;	blastp:EIO71739.1;wgs:390804648;
Escherichia coli TW09195	wgs:390825170;	blastp:EIO91127.1;wgs:390825170;
Escherichia coli TW10119	wgs:390813928;	blastp:EIO80667.1;wgs:390813928;
Escherichia coli TW10246	wgs:390787704;	blastp:EIO55357.1;wgs:390787704;
Escherichia coli TW11039	wgs:390793797;	blastp:EIO61222.1;wgs:390793797;
Escherichia coli TW14301	wgs:390843811;	blastp:EIP07605.1;wgs:390843811;
Escherichia coli TW14313	wgs:390842711;	blastp:EIP06644.1;wgs:390842711;
Escherichia coli Tx1686	wgs:537061631;	blastp:ERE31593.1;wgs:537061631;
Escherichia coli Tx3800	wgs:537069677;	blastp:ERE39066.1;wgs:537069677;
Escherichia coli UCI 51	blastp:KDG67102.1;wgs:635886318;	blastp:KDG67101.1;wgs:635886318;
Escherichia coli UCI 57	blastp:KDG82743.1;wgs:635902120;	blastp:KDG82742.1;wgs:635902120;
Escherichia coli UCI 58	blastp:KDG83189.1;wgs:635902568;	blastp:KDG83188.1;wgs:635902568;
Escherichia coli UCI 65	blastp:KDG92282.1;wgs:635911720;	blastp:KDG92281.1;wgs:635911720;
Escherichia coli UMEA 3014-1	blastp:EQW14923.1;wgs:535474863;	blastp:EQW14922.1;wgs:535474863;
Escherichia coli UMEA 3022-1	blastp:EQW16061.1;wgs:535476038;	blastp:EQW16060.1;wgs:535476038;
Escherichia coli UMEA 3033-1	blastp:EQW28725.1;wgs:535489211;	blastp:EQW28724.1;wgs:535489211;
Escherichia coli UMEA 3053-1	blastp:EQW38749.1;wgs:535499270;	blastp:EQW38748.1;wgs:535499270;
Escherichia coli UMEA 3087-1	blastp:EQW48765.1;wgs:535509912;	blastp:EQW48764.1;wgs:535509912;
Escherichia coli UMEA 3088-1	blastp:EQW58104.1;wgs:535519425;	blastp:EQW58103.1;wgs:535519425;
Escherichia coli UMEA 3097-1	blastp:EQW52620.1;wgs:535513846;	blastp:EQW52619.1;wgs:535513846;
Escherichia coli UMEA 3108-1	blastp:EQW63539.1;wgs:535524969;	blastp:EQW63538.1;wgs:535524969;
Escherichia coli UMEA 3113-1	blastp:EQW63834.1;wgs:535525260;	blastp:EQW63833.1;wgs:535525260;
Escherichia coli UMEA 3121-1	blastp:EQW76063.1;wgs:535537666;	blastp:EQW76062.1;wgs:535537666;
Escherichia coli UMEA 3122-1	blastp:EQW81247.1;wgs:535542968;	blastp:EQW81246.1;wgs:535542968;
Escherichia coli UMEA 3124-1	blastp:EQW84302.1;wgs:535546034;	blastp:EQW84301.1;wgs:535546034;
Escherichia coli UMEA 3155-1	blastp:EQX08488.1;wgs:535570748;	blastp:EQX08487.1;wgs:535570748;
Escherichia coli UMEA 3159-1	blastp:EQX07640.1;wgs:535569885;	blastp:EQX07639.1;wgs:535569885;
Escherichia coli UMEA 3160-1	blastp:EQX16489.1;wgs:535578871;	blastp:EQX16488.1;wgs:535578871;
Escherichia coli UMEA 3161-1	blastp:EQX16159.1;wgs:535578538;	blastp:EQX16158.1;wgs:535578538;
Escherichia coli UMEA 3163-1	blastp:EQX29851.1;wgs:535592452;	blastp:EQX29850.1;wgs:535592452;
Escherichia coli UMEA 3172-1	blastp:EQX31018.1;wgs:535593608;	blastp:EQX31017.1;wgs:535593608;
Escherichia coli UMEA 3173-1	blastp:EQX41188.1;wgs:535604008;	blastp:EQX41187.1;wgs:535604008;
Escherichia coli UMEA 3175-1	blastp:EQX40508.1;wgs:535603312;	blastp:EQX40507.1;wgs:535603312;
Escherichia coli UMEA 3178-1	blastp:EQX53248.1;wgs:535616430;	blastp:EQX53247.1;wgs:535616430;
Escherichia coli UMEA 3190-1	blastp:EQX77116.1;wgs:535640639;	blastp:EQX77115.1;wgs:535640639;
Escherichia coli UMEA 3208-1	blastp:EQY08275.1;wgs:535672481;	blastp:EQY08274.1;wgs:535672481;
Escherichia coli UMEA 3215-1	blastp:EQY12156.1;wgs:535676453;	blastp:EQY12155.1;wgs:535676453;
Escherichia coli UMEA 3216-1	blastp:EQY19641.1;wgs:535684103;	blastp:EQY19640.1;wgs:535684103;
Escherichia coli UMEA 3217-1	blastp:EQY25778.1;wgs:535690348;	blastp:EQY25777.1;wgs:535690348;
Escherichia coli UMEA 3220-1	blastp:EQY30006.1;wgs:535694647;	blastp:EQY30005.1;wgs:535694647;
Escherichia coli UMEA 3222-1	blastp:EQY40232.1;wgs:535705118;	blastp:EQY40231.1;wgs:535705118;
Escherichia coli UMEA 3233-1	blastp:EQY52376.1;wgs:535717527;	blastp:EQY52375.1;wgs:535717527;
Escherichia coli UMEA 3257-1	blastp:EQY68130.1;wgs:535733567;	blastp:EQY68129.1;wgs:535733567;
Escherichia coli UMEA 3264-1	blastp:EQY64818.1;wgs:535730208;	blastp:EQY64817.1;wgs:535730208;
Escherichia coli UMEA 3268-1	blastp:EQY73559.1;wgs:535739126;	blastp:EQY73558.1;wgs:535739126;
Escherichia coli UMEA 3290-1	blastp:ESK14559.1;wgs:554708965;	blastp:ESK14558.1;wgs:554708965;
Escherichia coli UMEA 3304-1	blastp:EQY80898.1;wgs:535746768;	blastp:EQY80897.1;wgs:535746768;
Escherichia coli UMEA 3337-1	blastp:EQY97618.1;wgs:535763545;	blastp:EQY97617.1;wgs:535763545;
Escherichia coli UMEA 3341-1	blastp:EQZ08765.1;wgs:535775291;	blastp:EQZ08764.1;wgs:535775291;
Escherichia coli UMEA 3342-1	blastp:ESK26520.1;wgs:554721050;	blastp:ESK26519.1;wgs:554721050;
Escherichia coli UMEA 3426-1	blastp:ESK12866.1;wgs:554707258;	blastp:ESK12865.1;wgs:554707258;
Escherichia coli UMEA 3489-1	blastp:ETF34302.1;wgs:565522311;	blastp:ETF34301.1;wgs:565522311;
Escherichia coli UMEA 3490-1	blastp:EQZ21852.1;wgs:535788541;	blastp:EQZ21851.1;wgs:535788541;
Escherichia coli UMEA 3585-1	blastp:EQZ30859.1;wgs:535797771;	blastp:EQZ30858.1;wgs:535797771;
Escherichia coli UMEA 3617-1	blastp:EQZ36070.1;wgs:535803121;	blastp:EQZ36069.1;wgs:535803121;
Escherichia coli UMEA 3652-1	blastp:ERF52346.1;wgs:537731787;	blastp:ERF52345.1;wgs:537731787;
Escherichia coli UMEA 3656-1	blastp:EQZ51016.1;wgs:535818345;	blastp:EQZ51015.1;wgs:535818345;
Escherichia coli UMEA 3671-1	blastp:EQZ63353.1;wgs:535830856;	blastp:EQZ63352.1;wgs:535830856;
Escherichia coli UMEA 3687-1	blastp:EQZ68039.1;wgs:535835584;	blastp:EQZ68038.1;wgs:535835584;
Escherichia coli UMEA 3694-1	blastp:EQZ72817.1;wgs:535840488;	blastp:EQZ72816.1;wgs:535840488;
Escherichia coli UMEA 3703-1	blastp:EQZ87974.1;wgs:535855839;	blastp:EQZ87973.1;wgs:535855839;
Escherichia coli UMEA 3705-1	blastp:EQZ89682.1;wgs:535857567;	blastp:EQZ89681.1;wgs:535857567;
Escherichia coli UMEA 3707-1	blastp:EQZ86879.1;wgs:535854735;	blastp:EQZ86878.1;wgs:535854735;
Escherichia coli UMEA 3718-1	blastp:EQZ97872.1;wgs:535865993;	blastp:EQZ97871.1;wgs:535865993;
Escherichia coli UMEA 3821-1	blastp:ERA05802.1;wgs:535874044;	blastp:ERA05801.1;wgs:535874044;
Escherichia coli UMEA 3899-1	blastp:ERA37903.1;wgs:535906407;	blastp:ERA37902.1;wgs:535906407;
Escherichia coli UMEA 4076-1	blastp:ERA46711.1;wgs:535915885;	blastp:ERA46710.1;wgs:535915885;
Escherichia coli UMEA 4207-1	blastp:ERA43090.1;wgs:535912200;	blastp:ERA43089.1;wgs:535912200;
Escherichia coli WC1	wgs:542079761;	wgs:542079761;
Escherichia coli WC2	wgs:542077654;	wgs:542077654;
Escherichia coli Wa1	wgs:542077902;	wgs:542077902;
Escherichia coli Wa2	wgs:542079311;	wgs:542079311;
Escherichia coli Xuzhou21	nrnt:386794017;	blastp:AFJ31077.1;nrnt:386794017;
Escherichia coli genome assembly FHI100	nrnt:675818077;	nrnt:675818077;
Escherichia coli genome assembly FHI23	nrnt:675819087;	nrnt:675819087;
Escherichia coli genome assembly FHI40	nrnt:675819565;	nrnt:675819565;
Escherichia coli genome assembly FHI42	nrnt:675818123;	nrnt:675818123;
Escherichia coli genome assembly FHI59	nrnt:675818148;	nrnt:675818148;
Escherichia coli genome assembly FHI65	nrnt:675819976;	nrnt:675819976;
Escherichia coli genome assembly FHI71	nrnt:675820270;	nrnt:675820270;
Escherichia coli genome assembly FHI75	nrnt:675820090;	nrnt:675820090;
Escherichia coli genome assembly FHI92	nrnt:675820608;	nrnt:675820608;
Escherichia coli genome assembly FHI97	nrnt:675820665;	nrnt:675820665;
Escherichia coli genome assembly FHI98	nrnt:675817476;	nrnt:675817476;
Escherichia coli str. 'clone D i14'	blastp:AER91343.1;nrnt:355423321;	blastp:AER91342.1;
Escherichia coli str. 'clone D i2'	blastp:AER86424.1;nrnt:355418401;	blastp:AER86423.1;nrnt:355418401;
Escherichia coli strain 2009-46	wgs:641938824;	wgs:641938824;
Escherichia coli strain 48	wgs:669337602;	wgs:669337602;
Escherichia coli strain 94-3024	nrnt:732678099;	nrnt:732678099;
Escherichia coli strain CS04	wgs:672841521;	wgs:672841521;
Escherichia coli strain CS05	wgs:672846397;	wgs:672846397;
Escherichia coli strain ECONIH1	nrnt:723229079;	nrnt:723229079;
Escherichia coli strain H1.94	wgs:678168986;	wgs:678168986;
Escherichia coli strain H2.185	wgs:678161991;	wgs:678161991;
Escherichia coli strain MNCRE44	nrnt:758860962;	nrnt:758860962;
Escherichia coli strain O25b-ST131	wgs:629843989;	wgs:629843989;
Escherichia coli strain P.231	wgs:678156942;	wgs:678156942;
Escherichia coli strain PMK-5	wgs:636557098;	wgs:636557098;
Escherichia coli strain S5274	wgs:635153846;	wgs:635153846;
Escherichia coli strain S6400	wgs:635154166;	wgs:635154166;
Escherichia coli strain S6662	wgs:635153669;	wgs:635153669;
Escherichia coli strain S6685	wgs:635153514;	wgs:635153514;
Escherichia coli strain S7005	wgs:635154678;	wgs:635154678;
Escherichia coli strain S7380	wgs:635154158;	wgs:635154158;
Escherichia coli strain SCB34	wgs:636874036;	wgs:636874036;
Escherichia coli strain UCD_JA17_pb	wgs:660659948;	wgs:660659948;
Escherichia coli strain UCD_JA23_pb	wgs:660662654;	wgs:660662654;
Escherichia coli strain UCD_JA62_pb	wgs:660674916;	wgs:660674916;
Escherichia fergusonii B253	blastp:EGC05739.1;wgs:324111654;	blastp:EGC05738.1;wgs:324111654;
Escherichia sp. KTE114	wgs:508272866;	wgs:508272866;
Escherichia sp. KTE31	wgs:508311690;	wgs:508311690;
Escherichia sp. TW09231	wgs:329752520;	wgs:329752520;
Escherichia sp. TW09276	wgs:329752028;	blastp:WP_001053664.1;wgs:329752028;
Eubacterium plexicaudatum ASF492	blastp:EMZ20623.1;wgs:476613473;
Eubacterium sp. CAG:115	blastp:CCY73874.1;
Frankia alni ACN14a	blastp:CAJ59847.1;
Frankia alni str. ACN14A	nrnt:111147037;
Frankia sp. Allo2	blastp:KFB05698.1;wgs:667817144;
Frankia sp. BCU110501	blastp:WP_018501435.1;wgs:480983007;
Frankia sp. BMG5.12	blastp:WP_026310693.1;wgs:480985595;
Frankia sp. BMG5.23	blastp:KDA44699.1;wgs:631849485;
Frankia sp. CN3	blastp:WP_007517118.1;wgs:571040782;
Frankia sp. CcI3	blastp:ABD10061.1;
Frankia sp. CcI6	blastp:ETA04083.1;wgs:563315793;
Frankia sp. CeD	blastp:KEZ38568.1;wgs:666860467;
Frankia sp. EAN1pec	blastp:ABW15294.1;nrnt:158107272;
Frankia sp. EUN1f	blastp:EFC81794.1;wgs:288347469;
Frankia sp. EuI1c	blastp:ADP84128.1;nrnt:311225233;
Frankia sp. Iso899	blastp:WP_027139956.1;wgs:522811423;
Frankia sp. QA3	blastp:EIV94041.1;wgs:386767464;
Frankia sp. Thr	blastp:EYT94074.1;wgs:602264671;
Geodermatophilaceae bacterium URHA0031	blastp:WP_026847938.1;wgs:607821428;
Geodermatophilaceae bacterium URHB0048	blastp:WP_029340510.1;wgs:651605922;
Geodermatophilaceae bacterium URHB0062	blastp:WP_026856187.1;wgs:607821365;
Geodermatophilus obscurus DSM 43160	blastp:ADB72990.1;nrnt:284061874;
Glaciibacter superstes DSM 21135	wgs:522810807;
Glycomyces arizonensis DSM 44726	wgs:553091634;
Glycomyces sp. NRRL B-16210	blastp:WP_030160036.1;
Glycomyces tenuis DSM 44171	wgs:523612559;
Goodfellowiella coeruleoviolacea strain NRRL	wgs:661610050;
Gordonia aichiensis NBRC 108223	blastp:GAC47939.1;
Gordonia araii NBRC 100433	blastp:GAB11660.1;
Gordonia bronchialis DSM 43247	blastp:ACY20140.1;nrnt:262083393;
Gordonia effusa NBRC 100432	blastp:GAB18734.1;
Gordonia kroppenstedtii DSM 45133 strain NP8-5	wgs:482622443;
Gordonia malaquae NBRC 108250	blastp:GAC79869.1;
Gordonia paraffinivorans NBRC 108238	blastp:GAC86143.1;
Gordonia polyisoprenivorans HW436	wgs:482972988;
Gordonia polyisoprenivorans NBRC 16320 = JCM 10675	blastp:GAB23065.1;
Gordonia polyisoprenivorans VH2	blastp:AFA75227.1;nrnt:375750259;
Gordonia rhizosphera NBRC 16068	blastp:GAB88903.1;
Gordonia sihwensis NBRC 108236	blastp:GAC61921.1;
Gordonia sputi NBRC 100414	blastp:GAB40365.1;
Granulicoccus phenolivorans DSM 17626	wgs:523398160;
Haemophilus paraphrohaemolyticus HK411	blastp:EIG26940.1;wgs:385696441;
Haemophilus parasuis SW114	blastp:EQA02079.1;wgs:529258911;	blastp:EQA02080.1;wgs:529258911;
Hafnia alvei ATCC 13337	blastp:KFC89718.1;wgs:668974785;	blastp:KFC89719.1;wgs:668974785;
Halomonas sp. KO116	blastp:KFC11487.1;nrnt:779736320;	blastp:KFC11486.1;nrnt:779736320;
Halorubrum coriense DSM 10284	wgs:445691484;
Halorubrum kocurii JCM 14978	blastp:EMA69262.1;wgs:445819366;
Hamadaea tsunoensis DSM 44101	wgs:523617800;
Herbidospora cretacea strain NRRL	wgs:661969208;
Ignavibacterium album JCM 16511	blastp:AFH47782.1;nrnt:383800634;
Ilumatobacter coccineus YM16-304	blastp:BAN01509.1;nrnt:464097432;
Intrasporangiaceae bacterium URHB0013	blastp:WP_026865229.1;wgs:607833487;
Intrasporangium calvum DSM 43043	blastp:ADU47869.1;nrnt:315587265;
Intrasporangium oryzae NRRL B-24470	blastp:EWS99648.1;wgs:586963563;
Isoptericola variabilis 225	blastp:AEG44079.1;nrnt:334105928;
Janibacter hoylei PVAS-1	blastp:EKA61631.1;wgs:404556140;
Janibacter sp. HTCC2649	blastp:EAP99696.1;wgs:84383744;
Jiangella gansuensis DSM 44835	wgs:570992195;
Jonesia denitrificans DSM 20603	blastp:ACV08747.1;nrnt:256684786;
Jonesia quinghaiensis DSM 15701	wgs:523398229;
Kibdelosporangium aridum subsp. largum strain NRRL	wgs:661844739;
Kineococcus radiotolerans SRS30216 = ATCC BAA-149	blastp:ABS05768.1;
Kineosporia aurantiaca JCM 3230 strain NRRL	wgs:661968987;
Kingella denitrificans ATCC 33394	blastp:EGC17465.1;wgs:324981805;
Kitasatospora arboriphila strain NRRL	wgs:661846279;
Kitasatospora azatica KCTC 9699	wgs:675281840;
Kitasatospora cheerisanensis KCTC 2395	blastp:KDN82802.1;wgs:641392641;
Kitasatospora mediocidica KCTC 9733	wgs:675281344;
Kitasatospora phosalacinea strain NRRL	wgs:661837085;
Kitasatospora setae KM-6054	blastp:BAJ31173.1;nrnt:311893446;
Kitasatospora setae strain NRRL	wgs:661819421;
Kitasatospora sp. MBT63	wgs:657838393;
Kitasatospora sp. MBT66	wgs:657837988;
Kitasatospora sp. NRRL B-11411	blastp:WP_030458014.1;
Klebsiella michiganensis strain SA2	wgs:667868595;	wgs:667868595;
Klebsiella oxytoca M5al	blastp:EKP29281.1;wgs:410374575;	blastp:EKP29282.1;wgs:410374575;
Klebsiella oxytoca SA2	wgs:523545424;	wgs:523545424;
Kocuria atrinae C3-8	wgs:400190238;
Kocuria palustris PEL	blastp:EME36622.1;wgs:452833757;
Kocuria rhizophila DC2201	blastp:BAG30246.1;nrnt:183579876;
Kocuria rhizophila P7-4	wgs:333463579;
Kocuria sp. UCD-OTCP	blastp:EYT55334.1;wgs:471685959;
Kribbella catacumbae DSM 19601	wgs:480757469;
Kribbella flavida DSM 17836	blastp:ADB32693.1;nrnt:283807292;
Kutzneria albida DSM 43870	blastp:AHH94987.1;nrnt:578005119;
Kutzneria sp. 744	blastp:EWM13025.1;wgs:584259828;
Kytococcus sedentarius DSM 20547	blastp:ACV05745.1;nrnt:256687298;
Lachnoanaerobaculum saburreum F0468	blastp:EIC94650.1;wgs:383303176;
Lachnospiraceae bacterium oral taxon 082 str. F0431	blastp:EHO49266.1;wgs:371760570;
Lautropia mirabilis ATCC 51599		wgs:319741342;
Lechevalieria aerocolonigenes strain NRRL	wgs:661977019;
Leifsonia aquatica ATCC 14665	blastp:ERK73067.1;wgs:544262594;
Leifsonia aquatica H1aii	wgs:613816839;
Leifsonia rubra CMS 76R	blastp:EPR76392.1;wgs:523622731;
Leifsonia sp. 109	blastp:WP_018189744.1;wgs:482622572;
Leifsonia xyli subsp. cynodontis DSM 46306	blastp:AGW40514.1;nrnt:545575172;
Lentzea albidocapillata strain NRRL	wgs:661970544;
Leucobacter chironomi DSM 19883	wgs:522812152;
Leucobacter salsicius M1-8	wgs:474491989;
Leucobacter sp. PH1c	blastp:WP_025132715.1;wgs:613817504;
Limnohabitans sp. Rim28	blastp:WP_026039727.1;wgs:402512861;
Limnohabitans sp. Rim47	blastp:WP_019429068.1;wgs:402238356;
Longispora albida DSM 44784	wgs:481787694;
Lyngbya sp. PCC 8106	blastp:EAW36885.1;
Macrococcus caseolyticus JCSC5402	blastp:BAH17084.1;nrnt:222119372;
Magnetococcus marinus MC-1	blastp:ABK43010.1;nrnt:117607074;
Maribacter sp. HTCC2170	blastp:EAR01411.1;	blastp:EAR01412.1;nrnt:304420054;
Marine actinobacterium PHSC20C1	wgs:88815806;
Marinimicrobium agarilyticum DSM 16975	wgs:523398537;	wgs:523398537;
Marinobacter aquaeolei VT8	nrnt:120322793;
Marinobacter hydrocarbonoclasticus VT8	blastp:ABM17660.1;
Marinobacter sp. EN3	blastp:ERS04671.1;wgs:550680188;
Marinobacter sp. ES-1	blastp:ERP85283.1;wgs:550659119;	blastp:ERP88938.1;wgs:550662990;
Marinomonas mediterranea MMB-1	blastp:ADZ90847.1;nrnt:326544086;
Marinomonas ushuaiensis DSM 15871	blastp:ETX09700.1;wgs:575463897;
Marmoricola aequoreus strain NRRL	wgs:661997272;
Marmoricola sp. URHB0036	blastp:WP_027861624.1;wgs:523393534;
Massilia sp. 9096	wgs:675281976;
Mesorhizobium sp. STM 4661	blastp:CCV14908.1;	blastp:CCV14909.1;
Methanoregula formicica SMSP	blastp:AGB02292.1;	blastp:AGB02291.1;
Microbacterium barkeri 2011-R4	wgs:407025276;
Microbacterium maritypicum MF109	blastp:EQM82294.1;wgs:533227447;
Microbacterium paraoxydans DH1b	wgs:613814943;
Microbacterium sp. 292MF	blastp:WP_026305503.1;wgs:482622374;
Microbacterium sp. Cr-K1W	wgs:656463615;
Microbacterium sp. Cr-K20	wgs:656463803;
Microbacterium sp. Cr-K29	blastp:WP_029260504.1;wgs:656463860;
Microbacterium sp. Cr-K32	blastp:WP_029265810.1;wgs:656463731;
Microbacterium sp. KROCY2	blastp:WP_024289170.1;wgs:573972705;
Microbacterium sp. UCD-TDU	blastp:EYT58362.1;wgs:451442068;
Microbacterium sp. URHA0036	blastp:WP_028503432.1;wgs:523393492;
Microbacterium yannicii	blastp:WP_019179734.1;
Microbispora rosea subsp. nonnitritogenes strain NRRL	wgs:661940292;
Microbispora sp. ATCC PTA-5024	blastp:ETK32241.1;
Microbispora sp. NRRL B-24597	blastp:WP_030173527.1;
Micrococcineae	blastp:WP_030147592.1;
Micrococcus luteus NCTC 2665	blastp:ACS29904.1;nrnt:239837778;
Micrococcus luteus SK58	blastp:EFD49759.1;wgs:289556396;
Micrococcus luteus str. modasa	wgs:443928653;
Micrococcus luteus strain RIT304	wgs:612074885;
Micrococcus luteus strain RIT305	wgs:612078270;
Micrococcus luteus strain RIT324w	wgs:612097280;
Micrococcus luteus strain SUBG006	wgs:668924506;
Micrococcus luteus strain trpE16	nrnt:758182997;
Microlunatus phosphovorus NM-1	blastp:BAK37704.1;nrnt:334683429;
Micromonospora aurantiaca ATCC 27029	blastp:ADL49101.1;nrnt:302567367;
Micromonospora chokoriensis strain NRRL	wgs:661948216;
Micromonospora globosa strain NRRL	wgs:661940682;
Micromonospora lupini str. Lupac 08	blastp:CCH21493.1;
Micromonospora parva strain NRRL	wgs:661940979;
Micromonospora purpureochromogenes strain NRRL	wgs:661973522;
Micromonospora sp. ATCC 39149	blastp:EEP71844.1;
Micromonospora sp. CNB394	blastp:WP_026268434.1;wgs:480987784;
Micromonospora sp. L5	blastp:ADU08423.1;nrnt:315407437;
Micromonospora sp. M42	blastp:EWM67378.1;wgs:584478598;
Microtetraspora glauca strain NRRL	wgs:661979062;
Modestobacter marinus str. BC501	nrnt:388483940;
Mycetocola saprophilus strain NRRL	wgs:661970626;
Mycobacterium abscessus MAB_082312_2273	wgs:660641128;
Mycobacterium aromaticivorans JS19b1 = JCM 16368 strain JS19b1	wgs:635707659;
Mycobacterium chelonae	nrnt:807052974;
Mycobacterium chubuense NBB4	blastp:AFM19299.1;nrnt:390613681;
Mycobacterium cosmeticum	blastp:CDO07429.1;
Mycobacterium farcinogenes	blastp:CDP88239.1;
Mycobacterium fortuitum subsp. fortuitum DSM 46621	blastp:EJZ13169.1;
Mycobacterium gilvum PYR-GCK	blastp:ABP44006.1;nrnt:145213092;
Mycobacterium gilvum Spyr1	nrnt:315259999;
Mycobacterium iranicum UM_TJL	wgs:533008627;
Mycobacterium mageritense DSM 44476	blastp:CDO21274.1;
Mycobacterium mageritense JR2009	wgs:355528079;
Mycobacterium neoaurum ATCC 25795	wgs:635284330;
Mycobacterium neoaurum VKM Ac-1815D	blastp:AHC27467.1;nrnt:674790876;
Mycobacterium phlei RIVM601174	blastp:EID13651.1;wgs:383335197;
Mycobacterium rhodesiae JS60	blastp:EHB57812.1;wgs:353192061;
Mycobacterium rhodesiae NBB3	blastp:AEV72887.1;nrnt:359817839;
Mycobacterium smegmatis MC2 51	wgs:575523851;
Mycobacterium smegmatis MKD8	blastp:ELQ86407.1;wgs:440624526;
Mycobacterium smegmatis genome assembly NCTC8159	nrnt:777214100;
Mycobacterium smegmatis str. MC2 155	blastp:AFP42209.1;nrnt:698938524;
Mycobacterium smegmatis strain INHR1	nrnt:698947717;
Mycobacterium smegmatis strain INHR2	nrnt:698956000;
Mycobacterium sp. 141	blastp:WP_019970445.1;wgs:482628053;
Mycobacterium sp. 155	blastp:WP_018602258.1;wgs:480984236;
Mycobacterium sp. 360MFTsu5.1	blastp:WP_029105073.1;wgs:482971295;
Mycobacterium sp. JDM601	blastp:AEF37678.1;nrnt:333484608;
Mycobacterium sp. JLS	blastp:ABO00805.1;nrnt:126232413;
Mycobacterium sp. KMS	blastp:ABL93936.1;nrnt:119692146;
Mycobacterium sp. MCS	blastp:ABG10761.1;nrnt:108767400;
Mycobacterium sp. UM_RHS	blastp:WP_024451496.1;wgs:533008449;
Mycobacterium sp. UM_WGJ	blastp:WP_024442190.1;wgs:533008214;
Mycobacterium sp. UM_WWY	blastp:WP_029372241.1;wgs:533007931;
Mycobacterium sp. UNC410CL29Cvi84	blastp:WP_029120616.1;wgs:631914862;
Mycobacterium sp. UNCCL9	wgs:675281419;
Mycobacterium sp. URHB0044	blastp:WP_029113301.1;wgs:607833749;
Mycobacterium sp. URHD0025	blastp:WP_029110845.1;wgs:523393560;
Mycobacterium sp. VKM Ac-1817D	nrnt:725869003;
Mycobacterium thermoresistibile ATCC 19527	blastp:EHI12078.1;wgs:356478132;
Mycobacterium tusciae JS617	wgs:571041557;
Mycobacterium vaccae ATCC 25954	blastp:EJZ11649.1;wgs:403656794;
Mycobacterium vanbaalenii PYR-1	blastp:ABM16004.1;nrnt:119953846;
Mycobacterium vulneris	blastp:CDO28680.1;
Myroides odoratus DSM 2801	blastp:EHQ44516.1;wgs:373243043;	blastp:EHQ44515.1;wgs:373243043;
Nakamurella lactea DSM 19367	wgs:523395639;
Nakamurella multipartita DSM 44233	blastp:ACV80327.1;nrnt:258553496;
Nesterenkonia sp. AN1	wgs:588271584;
Nesterenkonia sp. F	blastp:WP_010524764.1;wgs:340539464;
Nitrococcus mobilis Nb-231	blastp:EAR23010.1;wgs:88791845;	blastp:EAR23011.1;wgs:88791845;
Nitrosomonas europaea ATCC 19718	blastp:CAD86432.1;nrnt:30407130;
Nocardia asteroides NBRC 15531	blastp:GAD87194.1;
Nocardia brasiliensis ATCC 700358	blastp:AFT99802.1;nrnt:407304062;
Nocardia brasiliensis NBRC 14402	blastp:GAJ79072.1;
Nocardia cyriacigeorgica GUH-2	blastp:CCF62232.1;nrnt:374843763;
Nocardia farcinica IFM 10152	blastp:BAD56213.1;nrnt:54013472;
Nocardia otitidiscaviarum	blastp:WP_029927121.1;
Nocardia rhamnosiphila strain NRRL	wgs:661947626;
Nocardia sp. 348MFTsu5.1	blastp:WP_020105194.1;wgs:482971380;
Nocardia sp. BMG111209	blastp:WP_026343241.1;wgs:482626905;
Nocardia sp. BMG51109	blastp:WP_024803296.1;wgs:573972611;
Nocardia sp. CNY236	blastp:WP_028479624.1;wgs:553089865;
Nocardia sp. NRRL WC-3656	blastp:WP_030512768.1;
Nocardioidaceae bacterium Broad-1	blastp:EGD44873.1;wgs:325952830;
Nocardioides alkalitolerans DSM 16699	wgs:523395283;
Nocardioides halotolerans DSM 19273	wgs:523397231;
Nocardioides insulae DSM 17944	wgs:523397198;
Nocardioides sp. CF8	blastp:EON25741.1;wgs:490489456;
Nocardioides sp. Iso805N	blastp:WP_017933456.1;wgs:478734993;
Nocardioides sp. J54	blastp:WP_028656001.1;wgs:573088476;
Nocardioides sp. JS614	blastp:ABL79678.1;nrnt:119534933;
Nocardioides sp. UNC345MFTsu5.1	wgs:675282319;
Nocardioides sp. URHA0020	blastp:WP_028643676.1;wgs:607833790;
Nocardioides sp. URHA0032	wgs:607833700;
Nocardiopsis alba ATCC BAA-2165	blastp:AFR10074.1;nrnt:402798256;
Nocardiopsis alba DSM 43377	wgs:451810585;
Nocardiopsis alkaliphila YIM 80379	wgs:451807999;
Nocardiopsis baichengensis YIM 90130	wgs:451810743;
Nocardiopsis chromatogenes YIM 90109	wgs:451809885;
Nocardiopsis dassonvillei subsp. dassonvillei DSM 43111	blastp:ADH68707.1;nrnt:296843433;
Nocardiopsis ganjiahuensis DSM 45031	wgs:451807213;
Nocardiopsis halophila DSM 44494	wgs:451810970;
Nocardiopsis halotolerans DSM 44410	wgs:451806951;
Nocardiopsis kunsanensis DSM 44524	wgs:451806675;
Nocardiopsis lucentensis DSM 44048	wgs:451809305;
Nocardiopsis potens DSM 45234	wgs:451807589;
Nocardiopsis prasina DSM 43845	wgs:451810781;
Nocardiopsis salina YIM 90010	wgs:451808792;
Nocardiopsis sp. CNS639	blastp:WP_019609666.1;wgs:482626376;
Nocardiopsis sp. CNT312	blastp:WP_028649787.1;wgs:570989440;
Nocardiopsis synnemataformans DSM 44143	wgs:451806998;
Nocardiopsis valliformis DSM 45023	wgs:451806937;
Nocardiopsis xinjiangensis YIM 90004	wgs:451807972;
Nonomuraea candida strain NRRL	wgs:664813729;
Nonomuraea coxensis DSM 45129	wgs:481788120;
Nostoc sp. PCC 7120	blastp:BAB75150.1;nrnt:47118302;	blastp:BAB75151.1;nrnt:47118302;
Novosphingobium sp. Rr 2-17	blastp:EIZ77980.1;
Oerskovia turbata strain NRRL	wgs:661979849;
Oligella ureolytica DSM 18253	wgs:480983868;	wgs:480983868;
Oligella urethralis DSM 7531	wgs:480757071;
Ornithinimicrobium pekingense DSM 21552	wgs:522810812;
Oscillatoria acuminata PCC 6304		blastp:AFY83469.1;nrnt:427998918;
Oscillatoria sp. PCC 10802	blastp:WP_017717385.1;	blastp:WP_017717384.1;
Oscillochloris trichoides DG-6		blastp:EFO79859.1;wgs:308226114;
Oxalobacteraceae bacterium AB_14	wgs:482626191;	wgs:482626191;
Paenibacillus sp. FSL H7-689	blastp:ETT41935.1;
Pantoea rwandensis strain ND04	nrnt:691220640;	nrnt:691220640;
Paraoerskovia marina DSM 21750	wgs:651533301;
Patulibacter americanus DSM 16676	wgs:522807421;
Patulibacter medicamentivorans strain I11	wgs:365815796;
Patulibacter minatonensis DSM 18081	wgs:573089707;
Pelodictyon phaeoclathratiforme BU-1	blastp:ACF43693.1;nrnt:194307659;
Photobacterium damselae subsp. damselae strain RG91	nrnt:593013605;	nrnt:593013605;
Photobacterium sp. AK15	blastp:ELR66125.1;wgs:441428640;	blastp:ELR66124.1;wgs:441428640;
Photorhabdus luminescens subsp. laumondii TT01		nrnt:36787441;
Photorhabdus luminescens subsp. laumondii TTO1	blastp:CAE16824.1;nrnt:36787441;	blastp:CAE16825.1;
Phycicoccus jejuensis strain NRRL	wgs:661970920;
Pilimelia anulata strain NRRL	wgs:661978691;
Pimelobacter simplex strain VKM Ac-2033D	nrnt:723622094;
Polaribacter sp. Hel_I_88	blastp:WP_026777773.1;wgs:607832957;	blastp:WP_026777772.1;wgs:607832957;
Polaromonas naphthalenivorans CJ2	blastp:ABM38262.1;nrnt:120591888;
Porticoccus hydrocarbonoclasticus MCTG13d	wgs:675281836;	wgs:675281836;
Prauserella rugosa strain NRRL	wgs:661990089;
Prochlorothrix hollandica PCC 9006	wgs:443003497;	wgs:443003497;
Promicromonospora sukumoe 327MFSha3.1	wgs:482965873;
Propionibacterium acidipropionici ATCC 4875	blastp:AFV89232.1;nrnt:410821238;
Propionibacterium acidipropionici DSM 4900	wgs:523612446;
Propionibacterium acnes 266	blastp:AEE72137.1;nrnt:332674398;
Propionibacterium acnes 6609	blastp:AEH29247.1;nrnt:335276409;
Propionibacterium acnes ATCC 11828	blastp:AER06464.1;nrnt:353454017;
Propionibacterium acnes C1	blastp:AFU40735.1;nrnt:407902950;
Propionibacterium acnes DSM 1897	wgs:548605867;
Propionibacterium acnes FZ1/2/0	blastp:EMF64218.1;wgs:456739478;
Propionibacterium acnes HL001PA1	blastp:EFS86943.1;wgs:301508642;
Propionibacterium acnes HL002PA1	blastp:EFT02433.1;wgs:301509543;
Propionibacterium acnes HL002PA2	blastp:EFT04217.1;wgs:301517840;
Propionibacterium acnes HL002PA3	blastp:EFT57747.1;wgs:302035003;
Propionibacterium acnes HL005PA1	blastp:EFT28152.1;wgs:301752725;
Propionibacterium acnes HL005PA2	blastp:EFT31915.1;wgs:301752711;
Propionibacterium acnes HL005PA3	blastp:EFT34135.1;wgs:301752674;
Propionibacterium acnes HL005PA4	blastp:EFS79398.1;wgs:301509658;
Propionibacterium acnes HL007PA1	blastp:EFS67955.1;wgs:302224945;
Propionibacterium acnes HL013PA1	blastp:EFS35934.1;wgs:302315591;
Propionibacterium acnes HL013PA2	blastp:EGE89910.1;wgs:302034751;
Propionibacterium acnes HL020PA1	blastp:EGF67200.1;wgs:302034722;
Propionibacterium acnes HL025PA1	blastp:EFS50769.1;wgs:302035032;
Propionibacterium acnes HL025PA2	blastp:EGF68047.1;wgs:301517882;
Propionibacterium acnes HL027PA1	blastp:EFT00249.1;wgs:302315862;
Propionibacterium acnes HL027PA2	blastp:EFT56407.1;wgs:302034889;
Propionibacterium acnes HL030PA1	blastp:EFT77476.1;wgs:302184612;
Propionibacterium acnes HL030PA2	blastp:EFT80422.1;wgs:302316013;
Propionibacterium acnes HL036PA1	blastp:EFS57925.1;wgs:302034816;
Propionibacterium acnes HL036PA2	blastp:EFS60694.1;wgs:302034836;
Propionibacterium acnes HL036PA3	blastp:EFS89270.1;wgs:302315951;
Propionibacterium acnes HL037PA1	blastp:EFT12104.1;wgs:302316183;
Propionibacterium acnes HL037PA2	blastp:EFS75004.1;wgs:302184542;
Propionibacterium acnes HL037PA3	blastp:EFT16159.1;wgs:302315644;
Propionibacterium acnes HL038PA1	blastp:EFT68135.1;wgs:302033231;
Propionibacterium acnes HL042PA3	blastp:ESK59975.1;wgs:554755008;
Propionibacterium acnes HL043PA1	blastp:EGE94633.1;wgs:302225029;
Propionibacterium acnes HL043PA2	blastp:EGE92696.1;wgs:302034967;
Propionibacterium acnes HL044PA1	blastp:EFS91867.1;wgs:301509881;
Propionibacterium acnes HL045PA1	blastp:EFT20017.1;wgs:301752389;
Propionibacterium acnes HL046PA1	blastp:EFT73199.1;wgs:301752823;
Propionibacterium acnes HL046PA2	blastp:EFS56162.1;wgs:302035261;
Propionibacterium acnes HL050PA1	blastp:EFS82310.1;wgs:301752631;
Propionibacterium acnes HL050PA2	blastp:EFT75271.1;wgs:302034630;
Propionibacterium acnes HL050PA3	blastp:EFS83798.1;wgs:301752593;
Propionibacterium acnes HL053PA1	blastp:EFT17343.1;wgs:301752495;
Propionibacterium acnes HL053PA2	blastp:EFT50185.1;wgs:301752423;
Propionibacterium acnes HL056PA1	blastp:EFS71756.1;wgs:302184594;
Propionibacterium acnes HL059PA1	blastp:EFS53825.1;wgs:302035213;
Propionibacterium acnes HL059PA2	blastp:EFT70397.1;wgs:302349311;
Propionibacterium acnes HL060PA1	blastp:EFT65176.1;wgs:302307942;
Propionibacterium acnes HL063PA1	blastp:EFS62805.1;wgs:302034792;
Propionibacterium acnes HL063PA2	blastp:EFS65704.1;wgs:302034907;
Propionibacterium acnes HL067PA1	blastp:EFS95811.1;wgs:301509626;
Propionibacterium acnes HL072PA1	blastp:EFT60787.1;wgs:301752564;
Propionibacterium acnes HL072PA2	blastp:EFT22415.1;wgs:302235151;
Propionibacterium acnes HL074PA1	blastp:EFS38357.1;wgs:302035141;
Propionibacterium acnes HL078PA1	blastp:EFT52738.1;wgs:302316116;
Propionibacterium acnes HL082PA1	blastp:EFT07020.1;wgs:302315423;
Propionibacterium acnes HL082PA2	blastp:EFT10978.1;wgs:301517814;
Propionibacterium acnes HL083PA1	blastp:EFS47631.1;wgs:301752458;
Propionibacterium acnes HL083PA2	blastp:EGF00410.1;wgs:302224921;
Propionibacterium acnes HL086PA1	blastp:EFS76333.1;wgs:302032885;
Propionibacterium acnes HL087PA1	blastp:EGF67933.1;wgs:302210042;
Propionibacterium acnes HL087PA2	blastp:EFS45889.1;wgs:302035088;
Propionibacterium acnes HL087PA3	blastp:EGE97550.1;wgs:302034685;
Propionibacterium acnes HL092PA1	blastp:EGE99680.1;wgs:302315820;
Propionibacterium acnes HL096PA1	blastp:AGJ80068.1;nrnt:481319564;
Propionibacterium acnes HL096PA2	blastp:EGE67866.1;wgs:327325876;
Propionibacterium acnes HL096PA3	blastp:EGE73790.1;wgs:327331651;
Propionibacterium acnes HL097PA1	blastp:EGE72528.1;wgs:327330570;
Propionibacterium acnes HL099PA1	blastp:EGF73991.1;wgs:328760393;
Propionibacterium acnes HL103PA1	blastp:EGE69480.1;wgs:327327170;
Propionibacterium acnes HL110PA1	blastp:EFS40360.1;wgs:301752526;
Propionibacterium acnes HL110PA2	blastp:EFS43025.1;wgs:302035064;
Propionibacterium acnes HL110PA3	blastp:EFT25316.1;wgs:302184430;
Propionibacterium acnes HL110PA4	blastp:EFT63768.1;wgs:302184378;
Propionibacterium acnes HL201PA1	blastp:KFC17209.1;wgs:668735302;
Propionibacterium acnes HL202PA1	blastp:KFC15409.1;wgs:668733116;
Propionibacterium acnes J139	blastp:EFB88969.1;wgs:282582410;
Propionibacterium acnes J165	blastp:EFD07860.1;wgs:289159505;
Propionibacterium acnes KPA171202	blastp:AAT82674.1;nrnt:50839098;
Propionibacterium acnes P6	blastp:ESS87168.1;wgs:557911854;
Propionibacterium acnes PA2	blastp:ESS78418.1;wgs:557902370;
Propionibacterium acnes PRP-38	blastp:EIA10922.1;wgs:379977394;
Propionibacterium acnes SK137	blastp:ADE00787.1;nrnt:291375051;
Propionibacterium acnes SK182B-JCVI	blastp:EGR97460.1;wgs:340775345;
Propionibacterium acnes SK187	blastp:EFD03139.1;wgs:289154006;
Propionibacterium acnes TypeIA2 P.acn17	blastp:AEW81237.1;nrnt:365740656;
Propionibacterium acnes TypeIA2 P.acn31	blastp:AEW83502.1;nrnt:365738411;
Propionibacterium acnes TypeIA2 P.acn33	blastp:AEW78994.1;nrnt:365742920;
Propionibacterium acnes hdn-1	blastp:AID35716.1;nrnt:657118275;
Propionibacterium acnes strain ATCC	wgs:666099270;
Propionibacterium acnes strain HL411PA1	wgs:666094764;
Propionibacterium avidum 44067	blastp:AGJ77899.1;nrnt:480313929;
Propionibacterium avidum ATCC 25577	blastp:EGY77087.1;wgs:348659962;
Propionibacterium humerusii P08	blastp:EGG26926.1;wgs:328906809;
Propionibacterium jensenii DSM 20535	wgs:523390306;
Propionibacterium propionicum F0230a	blastp:AFN45828.1;nrnt:395140796;
Propionibacterium sp. 409-HC1	blastp:EGL42803.1;wgs:333765418;
Propionibacterium sp. 434-HC2	blastp:EGL44707.1;wgs:333767455;
Propionibacterium sp. 5_U_42AFAA	blastp:EHC26364.1;wgs:353556636;
Propionibacterium sp. CC003-HC2	blastp:EGR90934.1;wgs:340766783;
Propionibacterium sp. HGH0353	blastp:EPH01729.1;wgs:514204678;
Propionibacterium sp. KPL1838	blastp:ERS37242.1;wgs:550737146;
Propionibacterium sp. KPL1847	blastp:ERS32648.1;wgs:550732595;
Propionibacterium sp. KPL1849	blastp:ERS67165.1;wgs:550768292;
Propionibacterium sp. KPL1852	blastp:ERS66266.1;wgs:550767833;
Propionibacterium sp. KPL1854	blastp:ERS34941.1;wgs:550734962;
Propionibacterium sp. KPL2000	blastp:ERS26058.1;wgs:550725984;
Propionibacterium sp. KPL2003	blastp:ERS27761.1;wgs:550727010;
Propionibacterium sp. KPL2005	blastp:ERS24106.1;wgs:550722944;
Propionibacterium sp. KPL2008	blastp:ERS21423.1;wgs:550720605;
Propionibacterium sp. KPL2009	blastp:ERS20031.1;wgs:550719793;
Propionibacterium sp. MB3007	wgs:631850773;
Propionibacterium thoenii DSM 20276	wgs:523398846;
Propionicicella superfundia DSM 22317	wgs:523398813;
Providencia stuartii ATCC 25827	blastp:EDU61357.1;wgs:172072779;	blastp:EDU61356.1;wgs:172072779;
Providencia stuartii MRSN 2154	blastp:AFH93448.1;nrnt:384478111;	blastp:AFH93447.1;nrnt:384478111;
Providencia stuartii strain ATCC 33672	nrnt:684200017;	nrnt:684200017;
Pseudoalteromonas haloplanktis TAE56	wgs:558640890;
Pseudogulbenkiania sp. NH8B	blastp:BAK75896.1;nrnt:345641016;
Pseudomonas aeruginosa 39016	blastp:EFQ39075.1;wgs:307817434;
Pseudomonas aeruginosa 6077	blastp:ERX44538.1;wgs:552487266;
Pseudomonas aeruginosa BL08	blastp:ERV59034.1;wgs:552299100;
Pseudomonas aeruginosa BL14	blastp:ERV48950.1;wgs:552288130;
Pseudomonas aeruginosa BL17	blastp:ERV17523.1;wgs:552255541;
Pseudomonas aeruginosa BWH030	blastp:EZN75672.1;wgs:611800567;	blastp:EZN75671.1;wgs:611798522;
Pseudomonas aeruginosa BWHPSA006	blastp:ERW83878.1;wgs:552423544;
Pseudomonas aeruginosa BWHPSA013	blastp:ERW65148.1;wgs:552406578;
Pseudomonas aeruginosa BWHPSA023	blastp:ERW23904.1;wgs:552363914;
Pseudomonas aeruginosa JD323	wgs:564785678;	wgs:564785678;
Pseudomonas aeruginosa JD332	wgs:564799430;	wgs:564799430;
Pseudomonas aeruginosa JJ692	blastp:ERZ15027.1;wgs:552700589;
Pseudomonas aeruginosa MH27	blastp:CDH76782.1;
Pseudomonas aeruginosa NCGM2.S1	blastp:BAK90615.1;nrnt:348031532;
Pseudomonas aeruginosa U2504	blastp:ERX42221.1;wgs:552483967;
Pseudomonas aeruginosa VRFPA01	blastp:KFF33051.1;wgs:671386143;
Pseudomonas aeruginosa VRFPA06	blastp:ETD82221.1;wgs:564880514;	blastp:ETD82222.1;
Pseudomonas aeruginosa str. E2UoS	wgs:513425834;
Pseudomonas aeruginosa strain NCGM 1900	nrnt:670351331;
Pseudomonas aeruginosa strain NCGM 1984	nrnt:685837395;
Pseudomonas aeruginosa strain PA_ST235	wgs:671279025;
Pseudomonas avellanae BPIC 631		blastp:EKG30790.1;
Pseudomonas cichorii JBC1	blastp:AHF66034.1;nrnt:572998810;	blastp:AHF66033.1;nrnt:572998810;
Pseudomonas nitroreducens strain B	wgs:667880061;	wgs:667880061;
Pseudomonas nitroreducens strain DPB	wgs:667880457;	wgs:667880457;
Pseudomonas plecoglossicida NB2011	blastp:EPB95568.1;wgs:511102483;
Pseudomonas putida HB3267	blastp:AGA75509.1;nrnt:430790723;	blastp:AGA75508.1;nrnt:430790723;
Pseudomonas sp. 313	blastp:WP_017638734.1;wgs:427457823;
Pseudomonas syringae CC1630	wgs:560227692;
Pseudomonas syringae UB303	wgs:560226489;
Pseudomonas syringae pv. pisi str. 1704B		blastp:EGH41558.1;wgs:300332199;
Pseudomonas syringae pv. syringae B728a	blastp:AGH18804.1;nrnt:63253978;	blastp:AGH18805.1;nrnt:63253978;
Pseudomonas syringae pv. syringae HS191	nrnt:817568272;	nrnt:817568272;
Pseudomonas syringae strain GAW0119	wgs:670192721;
Pseudomonas syringae strain mixed	wgs:506996589;
Pseudonocardia acaciae DSM 45401	wgs:607834082;
Pseudonocardia asaccharolytica DSM 44247 = NBRC 16224 strain DSM	wgs:523399386;
Pseudonocardia autotrophica strain NRRL	wgs:661836036;
Pseudonocardia dioxanivorans CB1190	blastp:AEA24221.1;nrnt:326948588;
Pseudonocardia sp. P1	blastp:WP_029239878.1;wgs:304652487;
Pseudonocardia sp. P2	wgs:306963841;
Pseudonocardia spinosispora DSM 44797	wgs:523618106;
Renibacterium salmoninarum ATCC 33209	blastp:ABY21785.1;nrnt:162952245;
Rhizobium mongolense USDA 1844	wgs:522804679;	wgs:522804679;
Rhodococcus aetherivorans strain IcdP1	nrnt:816214082;
Rhodococcus defluvii strain Ca11	wgs:672175107;
Rhodococcus equi 103S	blastp:CBH48990.1;nrnt:311886853;
Rhodococcus equi ATCC 33707	blastp:EGD21768.1;wgs:325552057;
Rhodococcus equi NBRC 101255 = C 7	blastp:ERN45036.1;wgs:549120853;
Rhodococcus erythropolis CCM2595	blastp:AGT93336.1;nrnt:532219856;
Rhodococcus erythropolis DN1	blastp:EQM32068.1;wgs:532561207;
Rhodococcus erythropolis PR4	blastp:BAH34492.1;nrnt:226182604;
Rhodococcus erythropolis R138	wgs:590074647;
Rhodococcus erythropolis SK121	blastp:EEN85728.1;wgs:229319844;
Rhodococcus erythropolis XP	wgs:345896952;
Rhodococcus erythropolis strain BG43	nrnt:808767303;
Rhodococcus erythropolis strain NRRL	wgs:661990580;
Rhodococcus hoagii	blastp:WP_013416497.1;
Rhodococcus imtechensis RKJ300 = JCM 13270 strain RKJ300	wgs:383837852;
Rhodococcus jostii RHA1	blastp:ABG93128.1;nrnt:110816552;
Rhodococcus opacus B4	blastp:BAH49273.1;nrnt:226237899;
Rhodococcus opacus M213	blastp:EKT79284.1;wgs:414568424;
Rhodococcus opacus PD630	blastp:AHK32611.1;nrnt:589062392;wgs:356333313;
Rhodococcus opacus strain NRRL	wgs:661991095;
Rhodococcus opacus strain R7	nrnt:669176684;
Rhodococcus pyridinivorans AK37	blastp:EHK84987.1;wgs:359735942;
Rhodococcus pyridinivorans SB3094	blastp:AHD19342.1;nrnt:568232286;
Rhodococcus qingshengii BKS 20-40	blastp:EME20600.1;wgs:452762253;
Rhodococcus qingshengii strain TUHH-12	wgs:646265478;
Rhodococcus rhodnii LMG 5362	blastp:EOM76431.1;wgs:488682552;
Rhodococcus rhodnii strain NRRL	wgs:661945531;
Rhodococcus rhodochrous ATCC 17895	wgs:545293814;
Rhodococcus rhodochrous ATCC 21198	blastp:ETT29136.1;wgs:573529522;
Rhodococcus rhodochrous BKS6-46	wgs:388614651;
Rhodococcus rhodochrous strain NRRL	wgs:661816841;
Rhodococcus ruber BKS 20-38	blastp:EME52362.1;wgs:452946771;
Rhodococcus ruber Chol-4	wgs:469647248;
Rhodococcus sp. 114MFTsu3.1	blastp:WP_027498794.1;wgs:482971421;
Rhodococcus sp. 29MFTsu3.1	blastp:WP_026347730.1;wgs:482627247;
Rhodococcus sp. AW25M09	blastp:CCQ15988.1;
Rhodococcus sp. B7740	nrnt:769526933;
Rhodococcus sp. BCP1	blastp:KDE13794.1;wgs:545546973;
Rhodococcus sp. DK17	blastp:WP_016879954.1;wgs:388382176;
Rhodococcus sp. EsD8	blastp:CCW11934.1;
Rhodococcus sp. JG-3	blastp:WP_027497548.1;wgs:553089853;
Rhodococcus sp. JVH1	blastp:EJJ00702.1;wgs:396933440;
Rhodococcus sp. P14	blastp:WP_029539891.1;wgs:381212333;
Rhodococcus sp. P27	wgs:532528717;
Rhodococcus sp. R04	wgs:338229028;
Rhodococcus sp. R1101	blastp:WP_016932495.1;wgs:395620013;
Rhodococcus sp. UNC23MFCrub1.1	blastp:WP_027505677.1;wgs:631851429;
Rhodococcus sp. UNC363MFTsu5.1	blastp:WP_027499914.1;wgs:631915167;
Rhodococcus triatomae BKS 15-14	blastp:EME19144.1;wgs:452760725;
Rhodococcus wratislaviensis IFP 2016	blastp:ELB85755.1;wgs:430769734;
Rhodococcus wratislaviensis NBRC 100605	blastp:GAF42400.1;
Rhodospirillum photometricum DSM 122	blastp:CCG08266.1;	blastp:CCG08267.1;nrnt:378401447;
Rhodospirillum photometricum DSM 122 draft	nrnt:378401447;
Roseiflexus castenholzii DSM 13941	blastp:ABU58548.1;nrnt:156231356;	blastp:ABU58547.1;nrnt:156231356;
Rothia aeria F0184	blastp:ERT66471.1;wgs:551695014;
Rothia aeria F0474	blastp:EID50642.1;wgs:383447613;
Rothia dentocariosa ATCC 17931	blastp:ADP40123.1;nrnt:310943164;
Rothia dentocariosa M567	blastp:EFJ78152.1;wgs:289656435;
Rothia mucilaginosa ATCC 25296	blastp:EET76133.1;wgs:255296769;
Rothia mucilaginosa DY-18	blastp:BAI64020.1;nrnt:283133067;
Rothia mucilaginosa M508	blastp:EHB88817.1;wgs:353344486;
Ruania albidiflava DSM 18029	wgs:522810948;
Rubrivivax benzoatilyticus JA2 = ATCC BAA-35 strain JA2	wgs:323772268;
SAR324 cluster bacterium JCVI-SC AAA005	blastp:WP_010152265.1;wgs:345114884;
Saccharomonospora marina XMU15	blastp:EHR49949.1;wgs:373842760;
Saccharopolyspora erythraea D	blastp:EQD87324.1;wgs:531071324;
Saccharopolyspora erythraea NRRL 2338	blastp:CAM00745.1;wgs:257220943;
Saccharopolyspora erythraea NRRL2338	nrnt:133909243;
Saccharopolyspora spinosa NRRL 18395	wgs:326937776;
Saccharothrix espanaensis DSM 44229	blastp:CCH28753.1;nrnt:407879691;
Saccharothrix sp. NRRL	wgs:661820389;
Saccharothrix syringae strain NRRL	wgs:661842370;
Salinibacterium sp. PAMC 21357	blastp:WP_010203917.1;
Salinispora arenicola CNB458	wgs:570981708;
Salinispora arenicola CNB527	wgs:570990335;
Salinispora arenicola CNH646	wgs:570980780;
Salinispora arenicola CNH877	wgs:481756583;
Salinispora arenicola CNH905	wgs:570987928;
Salinispora arenicola CNH941	wgs:570985818;
Salinispora arenicola CNH962	wgs:481756653;
Salinispora arenicola CNH963	wgs:523402638;
Salinispora arenicola CNH964	wgs:573089024;
Salinispora arenicola CNP105	wgs:480988035;
Salinispora arenicola CNP193	wgs:480987949;
Salinispora arenicola CNQ748	wgs:570986718;
Salinispora arenicola CNR107	wgs:481756818;
Salinispora arenicola CNR416	wgs:523393458;
Salinispora arenicola CNR425	wgs:553090645;
Salinispora arenicola CNR921	wgs:570980056;
Salinispora arenicola CNS-205	blastp:ABV96376.1;nrnt:157914509;
Salinispora arenicola CNS051	wgs:480987808;
Salinispora arenicola CNS243	wgs:523403323;
Salinispora arenicola CNS299	wgs:523402612;
Salinispora arenicola CNS673	wgs:480984291;
Salinispora arenicola CNS744	wgs:480988110;
Salinispora arenicola CNT005	wgs:570985164;
Salinispora arenicola CNT798	wgs:570987271;
Salinispora arenicola CNT799	wgs:570974381;
Salinispora arenicola CNT800	wgs:570989437;
Salinispora arenicola CNT849	wgs:480984195;
Salinispora arenicola CNT850	wgs:570980614;
Salinispora arenicola CNT857	wgs:570986580;
Salinispora arenicola CNT859	wgs:481753105;
Salinispora arenicola CNX481	wgs:480988238;
Salinispora arenicola CNX482	wgs:570979670;
Salinispora arenicola CNX508	wgs:570985392;
Salinispora arenicola CNX814	wgs:480988290;
Salinispora arenicola CNX891	wgs:570986092;
Salinispora arenicola CNY011	wgs:480988369;
Salinispora arenicola CNY231	wgs:480988465;
Salinispora arenicola CNY234	wgs:482624807;
Salinispora arenicola CNY237	wgs:480989271;
Salinispora arenicola CNY256	wgs:480988503;
Salinispora arenicola CNY260	wgs:480988667;
Salinispora arenicola CNY280	wgs:480988690;
Salinispora arenicola CNY282	wgs:481757080;
Salinispora arenicola DSM 45545 strain CNS-991	wgs:481785472;
Salinispora arenicola strain CNH996	wgs:651545432;
Salinispora pacifica CNQ768	wgs:480988906;
Salinispora pacifica CNR114	wgs:570983375;
Salinispora pacifica CNR894	wgs:570982905;
Salinispora pacifica CNR942	wgs:480986773;
Salinispora pacifica CNS055	wgs:480986727;
Salinispora pacifica CNS103	wgs:570983936;
Salinispora pacifica CNS237	wgs:523403146;
Salinispora pacifica CNS860	wgs:480986803;
Salinispora pacifica CNS863	wgs:480986878;
Salinispora pacifica CNS996	wgs:480986946;
Salinispora pacifica CNT001	wgs:570979470;
Salinispora pacifica CNT003	wgs:570980217;
Salinispora pacifica CNT029	wgs:570978841;
Salinispora pacifica CNT045	wgs:480987086;
Salinispora pacifica CNT084	wgs:570978610;
Salinispora pacifica CNT124	wgs:480987113;
Salinispora pacifica CNT131	wgs:570978469;
Salinispora pacifica CNT138	wgs:570977834;
Salinispora pacifica CNT148	wgs:570981421;
Salinispora pacifica CNT150	wgs:570977893;
Salinispora pacifica CNT569	wgs:570983857;
Salinispora pacifica CNT584	wgs:480988977;
Salinispora pacifica CNT603	wgs:570977531;
Salinispora pacifica CNT609	wgs:480989084;
Salinispora pacifica CNT796	wgs:570982681;
Salinispora pacifica CNT851	wgs:480989101;
Salinispora pacifica CNT854	wgs:570984779;
Salinispora pacifica CNT855	wgs:570984785;
Salinispora pacifica CNY202	wgs:553071515;
Salinispora pacifica CNY239	wgs:523403363;
Salinispora pacifica CNY330	wgs:481750908;
Salinispora pacifica CNY331	wgs:481750797;
Salinispora pacifica DSM 45543	wgs:481781376;
Salinispora pacifica DSM 45544	wgs:481781570;
Salinispora pacifica DSM 45546	wgs:481782162;
Salinispora pacifica DSM 45547	wgs:482971529;
Salinispora pacifica DSM 45548	wgs:481781437;
Salinispora pacifica DSM 45549	wgs:481782195;
Salinispora tropica CNB-440	blastp:ABP52861.1;nrnt:145301903;
Salinispora tropica CNB476	wgs:570988558;
Salinispora tropica CNB536	wgs:570988505;
Salinispora tropica CNH898	wgs:570990295;
Salinispora tropica CNR699	wgs:481750826;
Salinispora tropica CNS197	wgs:570981971;
Salinispora tropica CNS416	wgs:481751361;
Salinispora tropica CNT250	wgs:607821798;
Salinispora tropica CNT261	wgs:523403127;
Salinispora tropica CNY012	wgs:607821946;
Salisaeta longa DSM 21114	wgs:522803873;
Sanguibacter keddieii DSM 10542	blastp:ACZ22171.1;nrnt:269095543;
Sciscionella marina DSM 45152	wgs:481785466;
Sciscionella sp. SE31	blastp:WP_031466714.1;wgs:669933679;
Scytonema hofmanni	blastp:WP_026135154.1;	blastp:WP_017747853.1;
Scytonema hofmanni PCC 7110	wgs:460950045;
Segniliparus rotundus DSM 44985	blastp:ADG96613.1;nrnt:296179587;
Segniliparus rugosus ATCC BAA-974	wgs:540598752;
Serinicoccus marinus DSM 15273	wgs:522810988;
Serinicoccus profundi MCCC 1A05965	wgs:345107097;
Serratia sp. DD3	blastp:KEY57296.1;wgs:666390052;	blastp:KEY57297.1;wgs:666390052;
Shewanella baltica OS117	blastp:AEH16148.1;nrnt:334861337;	blastp:AEH16147.1;nrnt:334861337;
Shewanella baltica OS155	blastp:ABN63808.1;nrnt:125995462;	blastp:ABN63807.1;nrnt:125995462;
Shigella dysenteriae 1617		blastp:EFP72341.1;nrnt:558570689;wgs:308926227;
Shigella dysenteriae Sd197		blastp:ABB63555.1;nrnt:81239530;
Shigella dysenteriae WRSd3		wgs:559659917;
Shigella dysenteriae WRSd5		wgs:559662636;
Shigella sonnei 3226-85	blastp:EIQ36782.1;wgs:391278048;	blastp:EIQ36778.1;wgs:391278048;
Shigella sonnei 3233-85	blastp:EIQ40393.1;wgs:391281624;	blastp:EIQ40390.1;wgs:391281624;
Shigella sonnei 4822-66	blastp:EIQ50454.1;wgs:391292000;	blastp:EIQ50468.1;wgs:391292000;
Shigella sonnei 53G	blastp:EFZ50558.1;nrnt:374269796;wgs:323164753;	blastp:EFZ50554.1;nrnt:374269796;wgs:323164753;
Shigella sonnei Ss046	blastp:AAZ90224.1;nrnt:73854091;	blastp:AAZ90222.1;nrnt:73854091;
Shigella sonnei str. Moseley	blastp:EJL12356.1;wgs:397895920;	blastp:EJL12353.1;wgs:397895920;
Sinorhizobium meliloti AK83	blastp:AEG51919.1;nrnt:334093764;
Sinorhizobium meliloti H1	wgs:400339779;	wgs:400339779;
Smaragdicoccus niigatensis DSM 44881 = NBRC 103563 strain DSM	wgs:482622389;
Solirubrobacter soli DSM 22325	wgs:523399558;
Solirubrobacter sp. URHD0082	blastp:WP_028061521.1;wgs:523393304;
Solirubrobacterales bacterium URHD0059	blastp:WP_028075862.1;wgs:607833148;
Spirillospora albida strain NRRL	wgs:661977082;
Sporichthya polymorpha DSM 43042	wgs:481782174;
Stackebrandtia nassauensis DSM 44728	blastp:ADD42896.1;nrnt:290566758;
Stenotrophomonas maltophilia M30	blastp:KDE91879.1;wgs:635551071;	blastp:KDE91878.1;wgs:635551071;
Streptacidiphilus albus JL83	wgs:675281821;
Streptacidiphilus jeojiense strain NRRL	wgs:661971328;
Streptacidiphilus oryzae TH49	wgs:675281850;
Streptacidiphilus rugosus AM-16	wgs:675281817;
Streptomyces achromogenes subsp. achromogenes strain NRRL	wgs:661969705;
Streptomyces acidiscabies 84-104	wgs:372137508;
Streptomyces afghaniensis 772	blastp:EPJ37258.1;wgs:514938392;
Streptomyces albidoflavus strain NRRL	wgs:661990029;
Streptomyces alboflavus strain NRRL	wgs:661821984;
Streptomyces alboviridis strain NRRL	wgs:661818084;
Streptomyces albulus CCRC 11814	blastp:EPY92335.1;wgs:528772315;
Streptomyces albulus PD-1	blastp:EXU85041.1;wgs:594639838;
Streptomyces albulus ZPM	nrnt:785755366;
Streptomyces albulus strain NK660	nrnt:636563843;
Streptomyces albus J1074	blastp:AGI87448.1;nrnt:477542455;wgs:217390563;
Streptomyces albus strain DSM 41398	nrnt:749174630;
Streptomyces albus subsp. albus strain NRRL	wgs:664817448;
Streptomyces anulatus strain NRRL	wgs:661975169;
Streptomyces atratus strain OK008	wgs:675282951;
Streptomyces atroolivaceus strain NRRL	wgs:661820718;
Streptomyces aurantiacus JA 4570	blastp:EPH44052.1;wgs:514331255;
Streptomyces auratus AGR0001	blastp:EJJ08051.1;wgs:396997077;
Streptomyces aureocirculatus strain NRRL	wgs:664816248;
Streptomyces aureofaciens strain NRRL	wgs:661972945;
Streptomyces aureus strain NRRL	wgs:664813424;
Streptomyces avellaneus strain NRRL	wgs:661977793;
Streptomyces avermitilis MA-4680 = NBRC 14893	blastp:BAC70161.1;nrnt:148878541;
Streptomyces avicenniae strain NRRL	wgs:661971505;
Streptomyces baarnensis strain NRRL	wgs:661642284;
Streptomyces bicolor strain NRRL	wgs:664813620;
Streptomyces bikiniensis strain NRRL	wgs:661821281;
Streptomyces bingchenggensis BCW-1	blastp:ADI06425.1;nrnt:297153409;
Streptomyces bottropensis ATCC 25435	blastp:EMF53213.1;wgs:482971547;
Streptomyces brasiliensis strain NRRL	wgs:661819482;
Streptomyces californicus strain NRRL	wgs:661976135;
Streptomyces canus 299MFChir4.1	wgs:482971671;
Streptomyces capuensis strain NRRL	wgs:661816449;
Streptomyces carneus strain NRRL	wgs:661852914;
Streptomyces catenulae strain NRRL	wgs:661970093;
Streptomyces cattleya DSM 46488	nrnt:365804155;
Streptomyces cattleya NRRL 8057 = DSM 46488	blastp:CCB77281.1;
Streptomyces cattleya str. NRRL 8057	nrnt:337764029;
Streptomyces celluloflavus strain NRRL	wgs:661971841;
Streptomyces cellulosae strain NRRL	wgs:661973678;
Streptomyces chartreusis NRRL 12338	wgs:347740580;
Streptomyces chartreusis NRRL 3882	wgs:347746775;
Streptomyces cinnabarinus strain NRRL	wgs:661585585;
Streptomyces clavuligerus ATCC 27064	blastp:EDY50561.1;wgs:169140524;
Streptomyces coelicoflavus ZG0656	blastp:EHN75510.1;wgs:371547099;
Streptomyces coelicolor A3(2)	blastp:CAA18513.1;nrnt:24429542;
Streptomyces collinus Tu 365	blastp:AGS72250.1;nrnt:529195098;
Streptomyces cyaneofuscatus strain NRRL	wgs:661971797;
Streptomyces cyaneogriseus subsp. noncyanogenus strain NMWT 1	nrnt:758855033;
Streptomyces davawensis JCM 4913	blastp:CCK27011.1;
Streptomyces davawensis strain JCM 4913	nrnt:408526205;
Streptomyces decoyicus strain NRRL	wgs:661607345;
Streptomyces durhamensis strain NRRL	wgs:664814078;
Streptomyces erythrochromogenes strain NRRL	wgs:664814132;
Streptomyces exfoliatus DSM 41693	wgs:573593739;
Streptomyces exfoliatus strain NRRL	wgs:664814117;
Streptomyces flaveolus strain NRRL	wgs:661818817;
Streptomyces flaveus strain NRRL	wgs:661673503;
Streptomyces flavidovirens DSM 40150	wgs:523618162;
Streptomyces flavochromogenes strain NRRL	wgs:661939521;
Streptomyces flavotricini strain NRRL	wgs:661595009;
Streptomyces flavovariabilis strain NRRL	wgs:664816729;
Streptomyces flavovirens strain NRRL	wgs:661945905;
Streptomyces floridae strain NRRL	wgs:661946136;
Streptomyces fradiae strain ATCC	wgs:649939299;
Streptomyces fulvissimus DSM 40593	blastp:AGK80615.1;nrnt:485091803;
Streptomyces fulvoviolaceus strain NRRL	wgs:661974961;
Streptomyces fulvoviridis strain NRRL	wgs:661820616;
Streptomyces gancidicus BKS 13-15	blastp:EMF30706.1;wgs:455652021;
Streptomyces ghanaensis ATCC 14672	blastp:EFE66690.1;wgs:217389937;
Streptomyces glaucescens strain GLA.O	nrnt:692319829;
Streptomyces globisporus C-1027	wgs:386431376;
Streptomyces globisporus subsp. globisporus strain NRRL	wgs:661935394;
Streptomyces graminis strain NRRL	wgs:661817935;
Streptomyces griseoaurantiacus M045	blastp:EGG44717.1;wgs:329300754;
Streptomyces griseoflavus Tu4000	wgs:224185420;
Streptomyces griseofuscus strain NRRL	wgs:661979638;
Streptomyces griseolus strain NRRL	wgs:661975749;
Streptomyces griseoluteus strain NRRL	wgs:661955651;
Streptomyces griseorubens strain JSD-1	wgs:657283623;
Streptomyces griseus XylebKG-1	blastp:EGE41315.1;wgs:326378349;
Streptomyces griseus subsp. griseus NBRC 13350	blastp:BAG18535.1;nrnt:178462309;
Streptomyces griseus subsp. griseus strain NRRL	wgs:661992099;
Streptomyces griseus subsp. rhodochrous strain NRRL	wgs:661976361;
Streptomyces halstedii strain NRRL	wgs:661954812;
Streptomyces hygroscopicus subsp. hygroscopicus strain NRRL	wgs:661990845;
Streptomyces hygroscopicus subsp. jinggangensis 5008	blastp:AEY92181.1;nrnt:374096398;
Streptomyces hygroscopicus subsp. jinggangensis TL01	blastp:AGF66336.1;
Streptomyces iakyrus strain NRRL	wgs:661821407;
Streptomyces iranensis genome assembly Siranensis	nrnt:642949880;
Streptomyces katrae strain NRRL	wgs:661944569;
Streptomyces lavendulae subsp. lavendulae strain NRRL	wgs:661962462;
Streptomyces lavenduligriseus strain NRRL	wgs:661955571;
Streptomyces leeuwenhoekii genome assembly sleC34	nrnt:822875672;
Streptomyces leeuwenhoekii strain C34(2013)	wgs:642700949;
Streptomyces lilacinus strain NRRL	wgs:661587928;
Streptomyces lividans 1326	blastp:EOY50790.1;wgs:507887469;
Streptomyces lividans TK24	blastp:AIJ12912.1;nrnt:672367150;wgs:224184383;
Streptomyces lydicus A02	nrnt:768311912;
Streptomyces lydicus strain NRRL	wgs:661847945;
Streptomyces mediolani strain NRRL	wgs:661996079;
Streptomyces megasporus strain NRRL	wgs:661968208;
Streptomyces mirabilis strain OV308	wgs:675282971;
Streptomyces mirabilis strain YR139	wgs:675285843;
Streptomyces mobaraensis NBRC 13819 = DSM 40847	blastp:EME98552.1;wgs:453051012;
Streptomyces monomycini strain NRRL	wgs:661611028;
Streptomyces murayamaensis	blastp:AAO65333.1;nrnt:29469208;
Streptomyces mutabilis strain TRM45540	wgs:672309898;
Streptomyces natalensis strain NRRL	wgs:661600427;
Streptomyces niger strain NRRL	wgs:661978985;
Streptomyces nodosus strain ATCC 14899	nrnt:748241940;
Streptomyces novaecaesareae strain NRRL	wgs:661817056;
Streptomyces ochraceiscleroticus strain NRRL	wgs:661954425;
Streptomyces olindensis strain DAUFPE	wgs:640934902;
Streptomyces olivaceus strain NRRL	wgs:661815779;
Streptomyces peruviensis strain NRRL	wgs:661669528;
Streptomyces peucetius strain NRRL	wgs:664814406;
Streptomyces pratensis ATCC 33331	blastp:ADW02981.1;nrnt:320006635;
Streptomyces pristinaespiralis ATCC 25486	blastp:EDY63264.1;wgs:294826403;
Streptomyces prunicolor	blastp:WP_019061007.1;
Streptomyces puniceus strain NRRL	wgs:661956804;
Streptomyces purpeochromogenes strain NRRL	wgs:661967871;
Streptomyces purpeofuscus strain NRRL	wgs:661969393;
Streptomyces purpureus KA281	wgs:481782418;
Streptomyces pyridomyceticus strain NRRL	wgs:661954815;
Streptomyces rapamycinicus NRRL 5491	blastp:AGP54565.1;nrnt:521353217;
Streptomyces resistomycificus strain NRRL	wgs:661679660;
Streptomyces rimosus R6-500	blastp:KEF15332.1;wgs:655930552;
Streptomyces rimosus strain R6-500MV9-R8	wgs:655933317;
Streptomyces rimosus subsp. rimosus ATCC 10970	blastp:ELQ82431.1;
Streptomyces rimosus subsp. rimosus strain NRRL	wgs:661956812;
Streptomyces roseochromogenes subsp. oscitans DS 12.976	blastp:EST34238.1;
Streptomyces roseochromogenus	blastp:WP_023546138.1;
Streptomyces roseosporus NRRL 11379	blastp:EWS95021.1;wgs:586912521;
Streptomyces roseosporus NRRL 15998	blastp:EFE78106.1;wgs:217390174;
Streptomyces roseoverticillatus strain NRRL	wgs:661977355;
Streptomyces ruber strain NRRL	wgs:664814408;
Streptomyces scabiei 87.22	blastp:CBG69562.1;nrnt:260644157;
Streptomyces scabiei strain NCPPB	wgs:672154657;
Streptomyces scabrisporus DSM 41855	wgs:480981148;
Streptomyces sclerotialus strain NRRL	wgs:661970061;
Streptomyces scopuliridis RB72 strain NRRL	wgs:661971432;
Streptomyces seoulensis strain NRRL	wgs:664816900;
Streptomyces somaliensis DSM 40738	wgs:384110758;
Streptomyces sp. 142MFCol3.1	blastp:WP_028802300.1;wgs:523403524;
Streptomyces sp. 303MFCol5.2	blastp:WP_020125087.1;wgs:482971575;
Streptomyces sp. 351MFTsu5.1	blastp:WP_028809898.1;wgs:482971914;
Streptomyces sp. 769	nrnt:744770467;
Streptomyces sp. AA0539	blastp:WP_026047666.1;wgs:404573680;
Streptomyces sp. AA1529	wgs:397005190;
Streptomyces sp. AA4	blastp:EFL09611.1;wgs:224182370;
Streptomyces sp. ATexAB-D23	blastp:WP_018551503.1;wgs:480983684;
Streptomyces sp. AW19M42	blastp:WP_024489012.1;
Streptomyces sp. Amel2xE9	blastp:WP_019981893.1;wgs:482767167;
Streptomyces sp. BoleA5	blastp:WP_018561895.1;wgs:480983624;
Streptomyces sp. C strain C	wgs:224182680;
Streptomyces sp. CNB091	blastp:WP_018957095.1;wgs:481754261;
Streptomyces sp. CNH099	blastp:WP_027752626.1;wgs:570982346;
Streptomyces sp. CNH189	blastp:WP_024885639.1;wgs:570956584;
Streptomyces sp. CNH287	blastp:WP_027749891.1;wgs:523402873;
Streptomyces sp. CNQ-525	wgs:651530146;
Streptomyces sp. CNQ329	blastp:WP_027771732.1;wgs:553091069;
Streptomyces sp. CNQ766	wgs:481751470;
Streptomyces sp. CNQ865	wgs:523402935;
Streptomyces sp. CNR698	blastp:WP_027734004.1;wgs:570987638;
Streptomyces sp. CNS335	wgs:481751585;
Streptomyces sp. CNS606	blastp:WP_027763141.1;wgs:523394913;
Streptomyces sp. CNS615	blastp:WP_026165515.1;wgs:478914587;
Streptomyces sp. CNS654	wgs:651545808;
Streptomyces sp. CNT302	blastp:WP_026281421.1;wgs:481752728;
Streptomyces sp. CNT318	wgs:523402741;
Streptomyces sp. CNT360	blastp:WP_027738609.1;wgs:523402693;
Streptomyces sp. CNT371	blastp:WP_027745441.1;wgs:570987085;
Streptomyces sp. CNT372	blastp:WP_018850385.1;wgs:481751853;
Streptomyces sp. CNY228	blastp:WP_018896096.1;wgs:481752949;
Streptomyces sp. CNY243	wgs:481751906;
Streptomyces sp. CcalMP-8W	blastp:WP_018488310.1;wgs:480982307;
Streptomyces sp. DpondAA-B6	blastp:WP_028441186.1;wgs:570974399;
Streptomyces sp. DvalAA-83	blastp:WP_019993288.1;wgs:482770325;
Streptomyces sp. FXJ7.023	wgs:508598468;
Streptomyces sp. FxanaC1	blastp:WP_018092886.1;wgs:481038563;
Streptomyces sp. FxanaD5	blastp:WP_019526320.1;wgs:480983160;
Streptomyces sp. GBA 94-10	blastp:ESQ00557.1;
Streptomyces sp. GXT6	blastp:WP_028424393.1;wgs:562756959;
Streptomyces sp. HCCB10043	blastp:ESU48165.1;wgs:559240968;
Streptomyces sp. HGB0020	blastp:EPD65699.1;wgs:512066188;
Streptomyces sp. HPH0547	blastp:EPD94113.1;wgs:512151441;
Streptomyces sp. HmicA12	blastp:WP_018535948.1;wgs:480983358;
Streptomyces sp. JS01	blastp:KFK85086.1;wgs:674710387;
Streptomyces sp. KhCrAH-244	wgs:480983218;
Streptomyces sp. KhCrAH-337	wgs:570974756;
Streptomyces sp. KhCrAH-340	wgs:480982865;
Streptomyces sp. KhCrAH-40	wgs:570974797;
Streptomyces sp. LaPpAH-108	blastp:WP_018547364.1;wgs:480983484;
Streptomyces sp. LaPpAH-165	wgs:480983152;
Streptomyces sp. LaPpAH-202	blastp:WP_018469426.1;wgs:480982160;
Streptomyces sp. LaPpAH-95	wgs:481038792;
Streptomyces sp. Mg1	wgs:513126921;
Streptomyces sp. MspMP-M5	blastp:WP_018538266.1;wgs:480983572;
Streptomyces sp. NRRL B-1347	blastp:WP_030680432.1;
Streptomyces sp. NRRL B-1381	blastp:WP_030336597.1;
Streptomyces sp. NRRL B-24484	blastp:WP_030272656.1;
Streptomyces sp. NRRL B-24720	blastp:WP_030927170.1;
Streptomyces sp. NRRL B-3229	blastp:WP_030326763.1;
Streptomyces sp. NRRL B-3253	blastp:WP_031178443.1;
Streptomyces sp. NRRL B-5680	blastp:WP_030285381.1;
Streptomyces sp. NRRL F-2305	blastp:WP_030826149.1;
Streptomyces sp. NRRL F-2580	blastp:WP_030709605.1;
Streptomyces sp. NRRL F-2664	blastp:WP_030766500.1;
Streptomyces sp. NRRL F-2747	blastp:WP_030859593.1;
Streptomyces sp. NRRL F-2799	blastp:WP_030803194.1;
Streptomyces sp. NRRL F-2890	blastp:WP_030730244.1;
Streptomyces sp. NRRL F-4474	blastp:WP_030838156.1;
Streptomyces sp. NRRL F-4835	blastp:WP_030969227.1;
Streptomyces sp. NRRL F-5008	blastp:WP_030796612.1;
Streptomyces sp. NRRL F-5053	blastp:WP_030891605.1;
Streptomyces sp. NRRL F-5065	blastp:WP_030421252.1;
Streptomyces sp. NRRL F-5123	blastp:WP_031513018.1;
Streptomyces sp. NRRL F-5126	blastp:WP_030902596.1;
Streptomyces sp. NRRL F-5135	blastp:WP_030745336.1;
Streptomyces sp. NRRL F-5140	blastp:WP_030950578.1;
Streptomyces sp. NRRL F-5555	blastp:WP_030402603.1;
Streptomyces sp. NRRL F-5630	blastp:WP_030998039.1;
Streptomyces sp. NRRL F-5635	blastp:WP_031184986.1;
[truncated: 145 more rows]

## Sheet: Genera
		Number and % of species containing one protein or both
Genus	Gram	Both	Both %	RqlH Only	RqlH Only %	RqlI Only	RqlI Only %	Total
Acaricomes	Positive	0	0	1	100	0	0	1
Acinetobacter	Negative	1	16.67	5	83.33	0	0	6
Actinoalloteichus	Positive	0	0	3	100	0	0	3
Actinobacterium	Positive	0	0	2	100	0	0	2
Actinocatenispora	Positive	0	0	1	100	0	0	1
Actinokineospora	Positive	0	0	3	100	0	0	3
Actinomadura	Positive	0	0	6	100	0	0	6
Actinomyces	Positive	0	0	14	100	0	0	14
Actinomycetospora	Positive	0	0	1	100	0	0	1
Actinoplanes	Positive	0	0	7	100	0	0	7
Actinopolymorpha	Positive	0	0	1	100	0	0	1
Actinopolyspora	Positive	0	0	2	100	0	0	2
Actinospica	Positive	0	0	2	100	0	0	2
Actinosporangium	Positive	0	0	1	100	0	0	1
Actinosynnema	Positive	0	0	2	100	0	0	2
Actinotalea	Positive	0	0	1	100	0	0	1
Aeromicrobium	Positive	0	0	1	100	0	0	1
Aestuariimicrobium	Positive	0	0	1	100	0	0	1
Agromyces	Positive	0	0	2	100	0	0	2
Allokutzneria	Positive	0	0	1	100	0	0	1
Amycolatopsis	Positive	0	0	26	100	0	0	26
Amycolicicoccus	Positive	0	0	1	100	0	0	1
Anabaena	Negative	1	100	0	0	0	0	1
Aphanizomenon	Negative	1	100	0	0	0	0	1
Arcobacter	Negative	1	100	0	0	0	0	1
Arsenicicoccus	Positive	0	0	1	100	0	0	1
Arthrobacter	Positive	0	0	39	100	0	0	39
Arthrospira	Negative	1	50	0	0	1	50	2
Austwickia	Positive	0	0	1	100	0	0	1
Bacillus	Positive	0	0	1	100	0	0	1
Bacteroides	Negative	0	0	1	100	0	0	1
Basilea	Negative	0	0	1	100	0	0	1
Beggiatoa	Negative	0	0	1	100	0	0	1
Beutenbergia	Positive	0	0	1	100	0	0	1
Blastococcus	Positive	0	0	2	100	0	0	2
Brachybacterium	Positive	0	0	5	100	0	0	5
Brevibacterium	Positive	0	0	8	100	0	0	8
Caldithrix	Negative	1	100	0	0	0	0	1
Calothrix	Negative	1	100	0	0	0	0	1
Candidatus	Negative	1	25	3	75	0	0	4
Cardiobacterium	Negative	0	0	1	100	0	0	1
Catelliglobosispora	Positive	0	0	1	100	0	0	1
Catenulispora	Positive	0	0	1	100	0	0	1
Catenuloplanes	Positive	0	0	1	100	0	0	1
Cellulomonas	Positive	0	0	6	100	0	0	6
Cellulosimicrobium	Positive	0	0	2	100	0	0	2
Chamaesiphon	Positive	1	100	0	0	0	0	1
Chlorobium	Negative	0	0	1	100	0	0	1
Citricoccus	Positive	0	0	1	100	0	0	1
Clavibacter	Positive	0	0	5	100	0	0	5
Cloacimonetes	Negative	0	0	13	100	0	0	13
Clostridium	Positive	1	100	0	0	0	0	1
Coleofasciculus	Negative	1	100	0	0	0	0	1
Comamonadaceae	Negative	0	0	1	100	0	0	1
Conchiformibius	Negative	0	0	1	100	0	0	1
Conexibacter	Positive	0	0	2	100	0	0	2
Corynebacterium	Positive	0	0	34	100	0	0	34
Cryobacterium	Positive	0	0	1	100	0	0	1
Cryocola	Positive	0	0	1	100	0	0	1
Cryptosporangium	Positive	0	0	1	100	0	0	1
Cupriavidus	Negative	0	0	1	100	0	0	1
Curtobacterium	Positive	0	0	5	100	0	0	5
Cyanobium	Negative	0	0	1	100	0	0	1
Cyanothece	Negative	1	100	0	0	0	0	1
Cylindrospermum	Negative	0	0	0	0	1	100	1
Cystobacter	Negative	0	0	1	100	0	0	1
Dactylosporangium	Positive	0	0	1	100	0	0	1
Dehalobacter	Positive	0	0	1	100	0	0	1
Dehalogenimonas	Negative	0	0	1	100	0	0	1
Deinococcus	Positive	0	0	2	100	0	0	2
Demetria	Positive	0	0	1	100	0	0	1
Dermatophilus	Positive	0	0	1	100	0	0	1
Desulfitobacterium	Negative	4	100	0	0	0	0	4
Desulfotalea	Negative	1	100	0	0	0	0	1
Desulfotomaculum	Positive	1	100	0	0	0	0	1
Desulfovibrio	Negative	0	0	1	100	0	0	1
Dietzia	Positive	0	0	3	100	0	0	3
Dolichospermum	Negative	1	100	0	0	0	0	1
Endozoicomonas	Negative	1	50	0	0	1	50	2
Enterobacter	Negative	0	0	1	100	0	0	1
Enterococcus	Positive	0	0	5	100	0	0	5
Escherichia	Negative	850	98.61	5	0.58	7	0.81	862
Frankia	Positive	0	0	16	100	0	0	16
Geodermatophilus	Positive	0	0	1	100	0	0	1
Glaciibacter	Positive	0	0	1	100	0	0	1
Glycomyces	Positive	0	0	3	100	0	0	3
Goodfellowiella	Positive	0	0	1	100	0	0	1
Gordonia	Positive	0	0	13	100	0	0	13
Granulicoccus	Positive	0	0	1	100	0	0	1
Haemophilus	Negative	1	50	1	50	0	0	2
Hafnia	Negative	1	100	0	0	0	0	1
Halomonas	Negative	1	100	0	0	0	0	1
Halorubrum	Negative	0	0	2	100	0	0	2
Hamadaea	Positive	0	0	1	100	0	0	1
Herbidospora	Positive	0	0	1	100	0	0	1
Ignavibacterium	Negative	0	0	1	100	0	0	1
Ilumatobacter	Positive	0	0	1	100	0	0	1
Intrasporangiaceae	Positive	0	0	1	100	0	0	1
Intrasporangium	Positive	0	0	2	100	0	0	2
Isoptericola	Positive	0	0	1	100	0	0	1
Janibacter	Positive	0	0	2	100	0	0	2
Jiangella	Positive	0	0	1	100	0	0	1
Jonesia	Positive	0	0	2	100	0	0	2
Kibdelosporangium	Positive	0	0	1	100	0	0	1
Kineococcus	Positive	0	0	1	100	0	0	1
Kineosporia	Positive	0	0	1	100	0	0	1
Kingella	Negative	0	0	1	100	0	0	1
Kitasatospora	Positive	0	0	11	100	0	0	11
Klebsiella	Negative	3	100	0	0	0	0	3
Kocuria	Positive	0	0	5	100	0	0	5
Kribbella	Positive	0	0	2	100	0	0	2
Kutzneria	Positive	0	0	2	100	0	0	2
Kytococcus	Positive	0	0	1	100	0	0	1
Lachnoanaerobaculum	Positive	0	0	1	100	0	0	1
Lachnospiraceae	Negative	0	0	1	100	0	0	1
Lautropia	Negative	0	0	0	0	1	100	1
Lechevalieria	Positive	0	0	1	100	0	0	1
Leifsonia	Positive	0	0	5	100	0	0	5
Lentzea	Positive	0	0	1	100	0	0	1
Leucobacter	Positive	0	0	3	100	0	0	3
Limnohabitans	Negative	0	0	2	100	0	0	2
Longispora	Positive	0	0	1	100	0	0	1
Lyngbya	Negative	0	0	1	100	0	0	1
Macrococcus	Negative	0	0	1	100	0	0	1
Magnetococcus	Negative	0	0	1	100	0	0	1
Maribacter	Negative	1	100	0	0	0	0	1
Marine	Negative	0	0	1	100	0	0	1
Marinimicrobium	Negative	1	100	0	0	0	0	1
Marinobacter	Negative	1	25	3	75	0	0	4
Marinomonas	Negative	0	0	2	100	0	0	2
Marmoricola	Positive	0	0	2	100	0	0	2
Massilia	Negative	0	0	1	100	0	0	1
Mesorhizobium	Negative	1	100	0	0	0	0	1
Methanoregula	Negative	1	100	0	0	0	0	1
Microbacterium	Positive	0	0	12	100	0	0	12
Microbispora	Positive	0	0	3	100	0	0	3
Micrococcineae	Positive	0	0	1	100	0	0	1
Micrococcus	Positive	0	0	8	100	0	0	8
Microlunatus	Positive	0	0	1	100	0	0	1
Micromonospora	Positive	0	0	10	100	0	0	10
Microtetraspora	Positive	0	0	1	100	0	0	1
Modestobacter	Positive	0	0	1	100	0	0	1
Mycetocola	Positive	0	0	1	100	0	0	1
Mycobacterium	Positive	0	0	43	100	0	0	43
Myroides	Negative	2	100	0	0	0	0	2
Nakamurella	Positive	0	0	2	100	0	0	2
Nesterenkonia	Positive	0	0	2	100	0	0	2
Nitrococcus	Negative	1	100	0	0	0	0	1
Nitrosomonas	Negative	0	0	1	100	0	0	1
Nocardia	Positive	0	0	12	100	0	0	12
Nocardioidaceae	Positive	0	0	1	100	0	0	1
Nocardioides	Positive	0	0	10	100	0	0	10
Nocardiopsis	Positive	0	0	19	100	0	0	19
Nonomuraea	Positive	0	0	2	100	0	0	2
Nostoc	Negative	1	100	0	0	0	0	1
Novosphingobium	Negative	0	0	1	100	0	0	1
Oerskovia	Positive	0	0	1	100	0	0	1
Oligella	Negative	1	50	1	50	0	0	2
Ornithinimicrobium	Positive	0	0	1	100	0	0	1
Oscillatoria	Negative	1	50	0	0	1	50	2
Oscillochloris	Negative	0	0	0	0	1	100	1
Oxalobacteraceae	Negative	1	100	0	0	0	0	1
Paenibacillus	Positive	0	0	1	100	0	0	1
Pantoea	Negative	1	100	0	0	0	0	1
Paraoerskovia	Positive	0	0	1	100	0	0	1
Patulibacter	Positive	0	0	3	100	0	0	3
Pelodictyon	Negative	0	0	1	100	0	0	1
Photobacterium	Negative	2	100	0	0	0	0	2
Photorhabdus	Negative	1	50	0	0	1	50	2
Phycicoccus	Positive	0	0	1	100	0	0	1
Pilimelia	Positive	0	0	1	100	0	0	1
Pimelobacter	Positive	0	0	1	100	0	0	1
Polaribacter	Negative	1	100	0	0	0	0	1
Polaromonas	Negative	0	0	1	100	0	0	1
Porticoccus	Negative	1	100	0	0	0	0	1
Prauserella	Positive	0	0	1	100	0	0	1
Prochlorothrix	Positive	1	100	0	0	0	0	1
Promicromonospora	Positive	0	0	1	100	0	0	1
Propionibacterium	Positive	0	0	114	100	0	0	114
Propionicicella	Positive	0	0	1	100	0	0	1
Providencia	Negative	3	100	0	0	0	0	3
Pseudoalteromonas	Negative	0	0	1	100	0	0	1
Pseudogulbenkiania	Negative	0	0	1	100	0	0	1
Pseudomonas	Negative	10	28.57	23	65.71	2	5.71	35
Pseudonocardia	Positive	0	0	7	100	0	0	7
Renibacterium	Positive	0	0	1	100	0	0	1
Rhizobium	Negative	1	100	0	0	0	0	1
Rhodococcus	Positive	0	0	51	100	0	0	51
Rhodospirillum	Negative	0	0	1	50	1	50	2
Roseiflexus	Negative	1	100	0	0	0	0	1
Rothia	Positive	0	0	7	100	0	0	7
Ruania	Positive	0	0	1	100	0	0	1
Rubrivivax	Negative	0	0	1	100	0	0	1
Saccharomonospora	Positive	0	0	1	100	0	0	1
Saccharopolyspora	Positive	0	0	4	100	0	0	4
Saccharothrix	Positive	0	0	3	100	0	0	3
Salinibacterium	Positive	0	0	1	100	0	0	1
Salinispora	Positive	0	0	93	100	0	0	93
Salisaeta	Negative	0	0	1	100	0	0	1
Sanguibacter	Positive	0	0	1	100	0	0	1
SAR324	Negative	0	0	1	100	0	0	1
Sciscionella	Positive	0	0	2	100	0	0	2
Scytonema	Negative	0	0	1	50	1	50	2
Segniliparus	Positive	0	0	2	100	0	0	2
Serinicoccus	Positive	0	0	2	100	0	0	2
Serratia	Negative	1	100	0	0	0	0	1
Shewanella	Negative	2	100	0	0	0	0	2
Shigella	Negative	6	60	0	0	4	40	10
Sinorhizobium	Negative	1	50	1	50	0	0	2
Smaragdicoccus	Positive	0	0	1	100	0	0	1
Solirubrobacter	Positive	0	0	2	100	0	0	2
Spirillospora	Positive	0	0	1	100	0	0	1
Sporichthya	Positive	0	0	1	100	0	0	1
Stackebrandtia	Positive	0	0	1	100	0	0	1
Stenotrophomonas	Negative	1	100	0	0	0	0	1
Streptacidiphilus	Positive	0	0	4	100	0	0	4
Streptomyces	Positive	0	0	324	100	0	0	324
Streptosporangium	Positive	0	0	3	100	0	0	3
Succinivibrionaceae	Negative	0	0	1	100	0	0	1
Teredinibacter	Negative	1	100	0	0	0	0	1
Terracoccus	Positive	0	0	1	100	0	0	1
Terrimonas	Negative	0	0	1	100	0	0	1
Tetrasphaera	Positive	0	0	3	100	0	0	3
Thermocrispum	Positive	0	0	1	100	0	0	1
Thermomonospora	Positive	0	0	1	100	0	0	1
Thioalkalivibrio	Negative	0	0	1	50	1	50	2
Thioploca	Negative	0	0	0	0	1	100	1
Thiorhodovibrio	Negative	1	100	0	0	0	0	1
Tomitella	Positive	0	0	1	100	0	0	1
Trichodesmium	Negative	1	100	0	0	0	0	1
Tsukamurella	Positive	0	0	1	100	0	0	1
Verminephrobacter	Negative	0	0	1	100	0	0	1
Verrucosispora	Positive	0	0	1	100	0	0	1
Vibrio	Negative	9	69.23	2	15.38	2	15.38	13
Williamsia	Positive	0	0	1	100	0	0	1
Xanthomonas	Negative	0	0	3	100	0	0	3
Xenorhabdus	Negative	3	100	0	0	0	0	3
Xylanimonas	Positive	0	0	1	100	0	0	1
Yaniella	Positive	0	0	1	100	0	0	1
Yersinia	Negative	1	50	1	50	0	0	2

## Sheet: Synteny
Species	Nucleotide Accession number	rqlH location	rqlI location	Distance between	Syntenic?	Notes
Acinetobacter johnsonii SH046	GG704969.1	192039..194114	190735..192036	3	Yes
Anabaena cylindrica PCC 7122	CP003659.1	1099193..1101352	1101359..1102609	7	Yes
Caldithrix abyssi DSM 13497	CM001402.1	1995305..1997401	1997438..1998754	37	Yes
Calothrix sp. PCC 7507	CP003943.1	5687124..5689223	5689230..5690459	7	Yes
Candidatus Contendobacter odensis Run_B_J11	CBTK010000269.1	15292..17418	13992..15290	2	Yes
Chamaesiphon minutus PCC 6605	CP003600.1	1114033..1116138	1116146..1117399	8	Yes
Coleofasciculus chthonoplastes PCC 7420	DS989851.1	88483..90573	90589..91869	16	Yes
Cyanothece sp. PCC 8801	CP001287.1	1605600..1607693	1607712..1608992	19	Yes
Desulfitobacterium hafniense DCB-2	CP001336.1	758230..760317	760317..761558	0	Yes
Desulfitobacterium hafniense DP7	AFZX01000078.1	10554..12641	9307..10554	0	Yes
Desulfitobacterium hafniense Y51	AP008230.1	860343..862481	862517..863722	36	Yes
Desulfotalea psychrophila LSv54	CR522870.1	435764..437848	437864..439150	16	Yes
Desulfotomaculum acetoxidans DSM 771	CP001720.1	1335789..1338059	1338059..1339420	0	Yes
Endozoicomonas numazuensis	JOKH01000003.1	473627..475720	475720..477003	0	Yes
Escherichia coli 1-110-08_S4_C1	JHDK01000137.1	132515..134611	131313..132515	0	Yes
Escherichia coli 1-392-07_S1_C1	JNPT01000012.1	104393..106489	103191..104393	0	Yes
Escherichia coli 1-392-07_S1_C2	JNPU01000012.1	104394..106490	103192..104394	0	Yes
Escherichia coli 113290	AXUF01000132.1	101606..103702	100404..101606	0	Yes
Escherichia coli 2-005-03_S3_C1	JNPQ01000003.1	158300..160396	160396..161598	0	Yes
Escherichia coli 2-005-03_S3_C3	JNPR01000004.1	131132..133228	133228..134430	0	Yes
Escherichia coli 2-011-08_S1_C2	JJMB01000067.1	15503..17599	14301..15503	0	Yes
Escherichia coli 2-316-03_S4_C3	JNQU01000008.1	88250..90346	90346..91548	0	Yes
Escherichia coli 2-427-07_S3_C1	JNQX01000008.1	66360..68456	68456..69658	0	Yes
Escherichia coli 2-427-07_S3_C3	JNQY01000006.1	109748..111844	108546..109748	0	Yes	RqlH and RqlI are annotated as one gene in this case. They are syntenic if separated.
Escherichia coli 2-427-07_S4_C2	JNRA01000009.1	101716..103812	100514..101563	153	Yes
Escherichia coli 2-460-02_S1_C2	JOSU01000155.1	101716..103812	100514..101563	153	Yes
Escherichia coli 2-460-02_S1_C3	JOMZ01000088.1	101716..103812	100514..101563	153	Yes
Escherichia coli 2845650	AQDR01000098.1	108216..110312	107014..108216	0	Yes
Escherichia coli 3-020-07_S4_C1	JONC01000081.1	101829..103925	100627..101829	0	Yes
Escherichia coli 3.2608	AEZS02000010.1	1729312..1731408	1728110..1729312	0	Yes
Escherichia coli 4.0967	AFAA02000008.1	820654..822750	822750..823952	0	Yes
Escherichia coli 536	CP000247.1	3692810..3694906	3691608..3692903	Overlap	Yes
Escherichia coli 541-1	AJWR01000011.1	108860..110956	107658..108860	0	Yes
Escherichia coli 6-175-07_S1_C2	JOMS01000125.1	105203..107299	104001..105203	0	Yes
Escherichia coli 6-175-07_S1_C3	JORL01000058.1	104538..106634	103336..104538	0	Yes
Escherichia coli 75	AJWT01000026.1	67102..69234	69231..70619	Overlap	Yes
Escherichia coli 8-415-05_S3_C1	JOSB01000049.1	111299..113395	110097..111299	0	Yes
Escherichia coli 8-415-05_S3_C2	JOSI01000126.1	141261..143357	140059..141261	0	Yes	Between: Unannotated
Escherichia coli 8-415-05_S3_C3	JOSA01000046.1	111218..113314	110016..111218	0	Yes
Escherichia coli 8-415-05_S4_C1	JOMT01000126.1	110771..112867	109569..110771	0	Yes
Escherichia coli 8-415-05_S4_C2	JOMU01000118.1	110771..112867	109569..110771	0	Yes	Between:transposase, small helicase
Escherichia coli 8-415-05_S4_C3	JOMV01000042.1	110770..112866	109568..110770	0	Yes
Escherichia coli 83972	ACGN01000004.1	110411..112510	109209..110411	0	Yes
Escherichia coli 9.0111	AEZZ02000043.1	137137..139233	135935..137137	0	Yes
Escherichia coli 907391	AXTC01000050.1	110311..112410	109109..110311	0	Yes
Escherichia coli 907446	AXTD01000113.1	45431..47530	44229..45431	0	Yes
Escherichia coli 907672	AXTE01000081.1	103972..106068	102770..103972	0	Yes
Escherichia coli 907700	AXTF01000087.1	6109..8208	8208..9410	0	Yes
Escherichia coli 907701	AXTG01000119.1	31601..33700	30399..31601	0	Yes
Escherichia coli 907779	AXUJ01000071.1	45187..47286	43985..45187	0	Yes
Escherichia coli 907892	AXTK01000076.1	16089..18188	18188..19390	0	Yes
Escherichia coli 908524	AXTO01000055.1	6111..8210	8210..9412	0	Yes
Escherichia coli 908525	AXTP01000286.1	8528..10183	6885..8087	441	Yes
Escherichia coli 908573	AXTS01000162.1	108822..110921	107620..108822	0	Yes
Escherichia coli 908624	AXTV01000075.1	65561..67660	67660..68862	0	Yes
Escherichia coli 908632	AXTW01000102.1	45185..47284	43983..45185	0	Yes
Escherichia coli 908691	AXTZ01000072.1	45187..47286	43985..45187	0	Yes
Escherichia coli 910096-2	AXUA01000077.1	84075..86171	86171..87373	0	Yes
Escherichia coli 93.0624	AEZT02000032.1	198893..200989	200989..202191	0	Yes
Escherichia coli 96.0497	AEZQ02000013.1	897316..899412	896114..897316	0	Yes
Escherichia coli 97.0259	AEZL02000017.1	543856..545955	545952..547277	Overlap	Yes
Escherichia coli A25922R	AXUB01000014.1	21924..24023	24023..25225	0	Yes
Escherichia coli A35218R	AXUC01000070.1	16086..18185	18185..19387	0	Yes
Escherichia coli ABU 83972	CP001671.1	3917280..3919376	3916078..3917283	Overlap	Yes
Escherichia coli ATCC 25922	CP009072.1	1169907..1172003	1172003..1173205	0	Yes
Escherichia coli ATCC BAA-2215	AZCA01000013.1	108956..111052	107754..108956	0	Yes
Escherichia coli B088	GG749142.1	136890..138977	135680..136882	8	Yes
Escherichia coli B093	AEXF01000032.1	13352..15448	12150..13352	0	Yes
Escherichia coli B171	AAJX02000005.1	103131..105227	101929..103131	0	Yes
Escherichia coli B185	GG749177.1	131247..133343	130045..131340	Overlap	Yes
Escherichia coli BIDMC 15	JAPM01000008.1	133451..135547	132249..133451	0	Yes
Escherichia coli BIDMC 17A	JAPL01000002.1	3242785..3244881	3241583..3242785	0	Yes
Escherichia coli BIDMC 17B	JAPK01000004.1	338203..340299	340299..341501	0	Yes
Escherichia coli BIDMC 19A	JAPJ01000004.1	411483..413579	413579..414781	0	Yes
Escherichia coli BIDMC 19B	JAPI01000005.1	881982..884078	880780..881982	0	Yes
Escherichia coli BIDMC 19C	AXLI01000001.1	3840382..3842478	3839180..3840382	0	Yes
Escherichia coli BIDMC 20A	JAPH01000014.1	148630..150729	147428..148630	0	Yes
Escherichia coli BIDMC 20B	JAPG01000011.1	143201..145300	141999..143201	0	Yes
Escherichia coli BIDMC 2B	JAPQ01000003.1	521511..523607	523607..524809	0	Yes
Escherichia coli BIDMC 3	JAPP01000006.1	131487..133583	130285..131487	0	Yes
Escherichia coli BIDMC 38	AYHU01000016.1	145493..147592	144291..145493	0	Yes
Escherichia coli BIDMC 43a	JAPF01000001.1	715601..717697	717697..718899	0	Yes
Escherichia coli BIDMC 43b	JAPE01000014.1	136657..138753	135455..136657	0	Yes
Escherichia coli BIDMC 58	JMUW01000005.1	962925..965024	961723..962925	0	Yes
Escherichia coli BIDMC 6	JAPV01000003.1	813619..815715	812417..813619	0	Yes
Escherichia coli BIDMC 62	JMUY01000004.1	148569..150668	147367..148569	0	Yes
Escherichia coli BIDMC 63	JMUZ01000005.1	528631..530730	527429..528631	0	Yes
Escherichia coli BIDMC 64	JMVA01000006.1	144120..146219	142918..144120	0	Yes
Escherichia coli BIDMC 70	JMVC01000002.1	2385056..2387155	2383854..2385056	0	Yes
Escherichia coli BIDMC 71	JMVD01000014.1	131487..133583	130285..131487	0	Yes
Escherichia coli BIDMC 72	JMVE01000039.1	152492..154588	151290..152492	0	Yes
Escherichia coli BIDMC 73	JMVF01000009.1	152669..154765	151467..152669	0	Yes
Escherichia coli BIDMC 75	JMVH01000031.1	149024..151123	147822..149024	0	Yes
Escherichia coli BIDMC 76	JMVI01000016.1	143201..145300	141999..143201	0	Yes
Escherichia coli BIDMC 78	JMVK01000004.1	525790..527889	524588..525790	0	Yes
Escherichia coli BIDMC 79	JMVL01000008.1	143389..145488	142187..143389	0	Yes
Escherichia coli BIDMC 82	JJMY01000007.1	104144..106240	102942..104144	0	Yes
Escherichia coli BIDMC 9	JAPN01000004.1	133642..135738	132440..133642	0	Yes
Escherichia coli BWH 24	AXLH01000003.1	3866073..3868172	3864871..3866073	0	Yes
Escherichia coli BWH 32	AYIO01000014.1	135695..137791	134493..135695	0	Yes
Escherichia coli BWH 34	JAPS01000001.1	3864764..3866863	3863562..3864764	0	Yes
Escherichia coli CAG:4	CBFX010000013.1	50850..52949	49648..50850	0	Yes
Escherichia coli CFT073	AE014075.1	4012896..4014995	4011694..4012989	Overlap	Yes
Escherichia coli CHS 68	JMVM01000019.1	144120..146219	142918..144120	0	Yes
Escherichia coli CHS 69	JMVN01000026.1	144758..146857	143556..144758	0	Yes
Escherichia coli D6-113.11	HG977187.1	137133..139229	135931..137133	0	Yes
Escherichia coli DEC11A	AIGV01000050.1	109036..111132	107834..109036	0	Yes
Escherichia coli DEC11B	AIGW01000041.1	47282..49378	46080..47282	0	Yes
Escherichia coli DEC11C	AIGX01000035.1	138526..140622	137324..138526	0	Yes
Escherichia coli DEC11D	AIGY01000047.1	20485..22272	18975..20177	308	Yes
Escherichia coli DEC11E	AIGZ01000023.1	141081..143177	139879..141081	0	Yes
Escherichia coli DEC12A	AIHA01000037.1	34307..36094	32797..33999	308	Yes
Escherichia coli DEC12B	AIHB01000066.1	34275..36371	33073..34275	0	Yes
Escherichia coli DEC12C	AIHC01000078.1	58429..60525	57227..58429	0	Yes
Escherichia coli DEC12D	AIHD01000065.1	141041..143137	139839..141041	0	Yes
Escherichia coli DEC12E	AIHE01000039.1	110354..112450	109152..110354	0	Yes
Escherichia coli E101	AEXG01000005.1	119442..121538	121538..122740	0	Yes
Escherichia coli E1167	AEHS01000044.1	32360..34456	34456..35658	0	Yes
Escherichia coli E128010	ADUO01000026.1	23979..26075	22777..23979	0	Yes
Escherichia coli E22	AAJV02000001.1	192259..194355	194355..195557	0	Yes
Escherichia coli EPEC C342-62	AKNI01000038.1	143779..145875	142577..143779	0	Yes
Escherichia coli F11	AAJU02000007.1	20211..22307	22307..23509	0	Yes
Escherichia coli HVH 100 (4-2850729)	AVVQ01000017.1	157508..159607	156306..157508	0	Yes
Escherichia coli HVH 103 (4-5904188)	AVVS01000034.1	157790..159889	156588..157790	0	Yes
Escherichia coli HVH 107 (4-5860571)	AVVV01000047.1	153973..156069	152771..153973	0	Yes
Escherichia coli HVH 108 (4-6924867)	AVVW01000018.1	143273..145372	142071..143273	0	Yes
Escherichia coli HVH 109 (4-6977162)	AVVX01000048.1	110507..112606	109305..110507	0	Yes
Escherichia coli HVH 112 (4-5987253)	AVWA01000016.1	153987..156086	152785..153987	0	Yes
Escherichia coli HVH 114 (4-7037740)	AVWC01000018.1	152839..154938	151637..152839	0	Yes
Escherichia coli HVH 116 (4-6879942)	AVWF01000017.1	157739..159838	156537..157739	0	Yes
Escherichia coli HVH 117 (4-6857191)	AVWG01000020.1	157772..159871	156570..157772	0	Yes
Escherichia coli HVH 120 (4-6978681)	AVWJ01000018.1	157857..159956	156655..157857	0	Yes
Escherichia coli HVH 128 (4-7030436)	AVWP01000023.1	152429..154525	151227..152429	0	Yes
Escherichia coli HVH 13 (4-7634056)	AVTH01000040.1	152563..154662	151361..152563	0	Yes
Escherichia coli HVH 132 (4-6876862)	AVWR01000024.1	157865..159964	156663..157865	0	Yes
Escherichia coli HVH 139 (4-3192644)	AVWY01000044.1	108827..110923	107625..108827	0	Yes
Escherichia coli HVH 141 (4-5995973)	AVXA01000018.1	143097..145196	141895..143097	0	Yes
Escherichia coli HVH 142 (4-5627451)	AVXB01000030.1	152423..154522	151221..152423	0	Yes
Escherichia coli HVH 144 (4-4451937)	AVXD01000034.1	157739..159838	156537..157739	0	Yes
Escherichia coli HVH 146 (4-3189767)	AVXF01000031.1	143192..145291	141990..143192	0	Yes
Escherichia coli HVH 147 (4-5893887)	AVXG01000020.1	141087..143183	139885..141087	0	Yes
Escherichia coli HVH 149 (4-4451880)	AVXI01000012.1	156268..158367	155066..156268	0	Yes
Escherichia coli HVH 153 (3-9344314)	AVXM01000022.1	152355..154454	151153..152355	0	Yes
Escherichia coli HVH 154 (4-5636698)	AVXN01000040.1	148196..150295	146994..148196	0	Yes
Escherichia coli HVH 156 (4-3206505)	AVXP01000018.1	157653..159752	156451..157653	0	Yes
Escherichia coli HVH 157 (4-3406229)	AVXQ01000033.1	152781..154880	151579..152781	0	Yes
Escherichia coli HVH 159 (4-5818141)	AVXS01000030.1	152562..154661	151360..152562	0	Yes
Escherichia coli HVH 16 (4-7649002)	AVTI01000029.1	157855..159954	156653..157855	0	Yes
Escherichia coli HVH 160 (4-5695937)	AVXT01000027.1	157581..159680	156379..157581	0	Yes
Escherichia coli HVH 161 (4-3119890)	AVXU01000001.1	157857..159956	156655..157857	0	Yes
Escherichia coli HVH 162 (4-5627982)	AVXV01000017.1	154261..156360	153059..154261	0	Yes
Escherichia coli HVH 169 (4-1075578)	AVXZ01000027.1	157670..159769	156468..157670	0	Yes
Escherichia coli HVH 17 (4-7473087)	AVTJ01000026.1	143486..145585	142284..143486	0	Yes
Escherichia coli HVH 172 (4-3248542)	AVYC01000023.1	157858..159957	156656..157858	0	Yes
Escherichia coli HVH 176 (4-3428664)	AVYF01000022.1	143809..145908	142607..143809	0	Yes
Escherichia coli HVH 177 (4-2876612)	AZJM01000009.1	145085..147184	143883..145085	0	Yes
Escherichia coli HVH 186 (4-3405044)	AVYM01000054.1	143192..145291	141990..143192	0	Yes
Escherichia coli HVH 187 (4-4471660)	AVYN01000067.1	57529..59625	59625..60827	0	Yes
Escherichia coli HVH 190 (4-3255514)	AVYQ01000014.1	151531..153630	150329..151531	0	Yes
Escherichia coli HVH 193 (4-3331423)	AVYT01000018.1	156012..158111	154810..156012	0	Yes
Escherichia coli HVH 2 (4-6943160)	AVSY01000025.1	157857..159956	156655..157857	0	Yes
Escherichia coli HVH 20 (4-5865042)	AVTM01000025.1	157857..159956	156655..157857	0	Yes
Escherichia coli HVH 202 (4-3163997)	AVZC01000030.1	143205..145304	142003..143205	0	Yes
Escherichia coli HVH 204 (4-3112802)	AVZE01000022.1	157864..159963	156662..157864	0	Yes
Escherichia coli HVH 205 (4-3094677)	AVZF01000025.1	143097..145196	141895..143097	0	Yes
Escherichia coli HVH 207 (4-3113221)	AVZH01000023.1	157865..159964	156663..157865	0	Yes
Escherichia coli HVH 212 (3-9305343)	AVZM01000026.1	157739..159838	156537..157739	0	Yes
Escherichia coli HVH 213 (4-3042928)	AVZN01000034.1	157522..159618	156320..157522	0	Yes
Escherichia coli HVH 216 (4-3042952)	AVZP01000019.1	156349..158448	155147..156349	0	Yes
Escherichia coli HVH 218 (4-4500903)	AVZR01000018.1	152612..154711	151410..152612	0	Yes
Escherichia coli HVH 220 (4-5876842)	AVZS01000026.1	156296..158395	155094..156296	0	Yes
Escherichia coli HVH 225 (4-1273116)	AVZW01000030.1	157211..159307	156009..157211	0	Yes
Escherichia coli HVH 227 (4-2277670)	AVZX01000025.1	152562..154661	151360..152562	0	Yes
Escherichia coli HVH 23 (4-6066488)	AZJK01000012.1	157274..159373	156072..157274	0	Yes
Escherichia coli HVH 26 (4-5703913)	AVTR01000041.1	152594..154690	151392..152594	0	Yes
Escherichia coli HVH 27 (4-7449267)	AVTS01000026.1	157857..159956	156655..157857	0	Yes
Escherichia coli HVH 28 (4-0907367)	AVTT01000018.1	159467..161566	158265..159467	0	Yes
Escherichia coli HVH 31 (4-2602156)	AVTW01000032.1	152563..154662	151361..152563	0	Yes
Escherichia coli HVH 37 (4-2773848)	AVUA01000025.1	152840..154939	151638..152840	0	Yes
Escherichia coli HVH 39 (4-2679949)	AVUC01000026.1	157739..159838	156537..157739	0	Yes
Escherichia coli HVH 40 (4-1219782)	AVUD01000018.1	152746..154845	151544..152746	0	Yes
Escherichia coli HVH 41 (4-2677849)	AVUE01000051.1	136410..138506	135208..136410	0	Yes
Escherichia coli HVH 46 (4-2758776)	AVUJ01000024.1	152206..154305	151004..152206	0	Yes
Escherichia coli HVH 51 (4-2172526)	AVUL01000034.1	152612..154711	151410..152612	0	Yes
Escherichia coli HVH 53 (4-0631051)	AVUM01000007.1	133562..135658	135658..136860	0	Yes
Escherichia coli HVH 55 (4-2646161)	AVUN01000029.1	157492..159588	156290..157492	0	Yes
Escherichia coli HVH 56 (4-2153033)	AVUO01000019.1	157508..159607	156306..157508	0	Yes
Escherichia coli HVH 58 (4-2839709)	AVUP01000021.1	157795..159894	156593..157795	0	Yes
Escherichia coli HVH 6 (3-8296502)	AVTC01000022.1	140654..142366	139066..140268	386	Yes
Escherichia coli HVH 61 (4-2736020)	AVUR01000016.1	157893..159992	156691..157893	0	Yes
Escherichia coli HVH 68 (4-0888028)	AVUU01000024.1	157553..159652	156351..157553	0	Yes
Escherichia coli HVH 7 (4-7315031)	AVTD01000030.1	157767..159866	156565..157767	0	Yes
Escherichia coli HVH 74 (4-1034782)	AVUY01000025.1	157740..159839	156538..157740	0	Yes
Escherichia coli HVH 77 (4-2605759)	AVVA01000031.1	152564..154663	151362..152564	0	Yes
Escherichia coli HVH 83 (4-2051087)	AZJL01000002.1	154012..156111	152810..154012	0	Yes
Escherichia coli HVH 84 (4-1021478)	AVVF01000027.1	143097..145196	141895..143097	0	Yes
Escherichia coli HVH 86 (4-7026218)	AVVH01000026.1	157865..159964	156663..157865	0	Yes
Escherichia coli HVH 87 (4-5977630)	AVVI01000044.1	136308..138404	135106..136308	0	Yes
Escherichia coli HVH 89 (4-5885604)	AVVK01000014.1	157864..159963	156662..157864	0	Yes
Escherichia coli HVH 90 (4-3191362)	AVVL01000021.1	148200..150299	146998..148200	0	Yes
Escherichia coli HVH 92 (4-5930790)	AVVN01000039.1	152562..154661	151360..152562	0	Yes
Escherichia coli HVH 95 (4-6074464)	AVVO01000037.1	157857..159956	156655..157857	0	Yes
Escherichia coli HVH 96 (4-5934869)	AVVP01000048.1	152562..154661	151360..152562	0	Yes
Escherichia coli IAI39	CU928164.2	4074430..4076526	4073228..4074523	Overlap	Yes
Escherichia coli IS1	CBWA010000009.1	9306..11402	8104..9306	0	Yes
Escherichia coli IS29	CBWH010000005.1	101275..103371	100073..101275	0	Yes
Escherichia coli IS5	CBWB010000014.1	23076..25172	21874..23076	0	Yes
Escherichia coli ISC41	CBWR010000044.1	100866..104165	100866..104165	Overlap	No
Escherichia coli JJ1886	CP006784.1	3912704..3914800	3911502..3912797	Overlap	Yes
Escherichia coli K02	JHPO01000011.1	151975..154074	150773..151975	0	Yes
Escherichia coli KD2	AJWP01000144.1	14697..16793	16793..17995	0	Yes
Escherichia coli KOEGE 118 (317a)	AWAR01000009.1	48429..50528	50528..51730	0	Yes
Escherichia coli KOEGE 30 (63a)	AWAC01000018.1	152405..154504	151203..152405	0	Yes
Escherichia coli KOEGE 43 (105a)	AWAG01000022.1	157745..159844	156543..157745	0	Yes
Escherichia coli KOEGE 44 (106a)	AWAH01000022.1	157857..159956	156655..157857	0	Yes
Escherichia coli KOEGE 58 (171a)	AWAJ01000021.1	152283..154382	151081..152283	0	Yes
Escherichia coli KOEGE 61 (174a)	AWAK01000021.1	152562..154661	151360..152562	0	Yes
Escherichia coli KOEGE 70 (185a)	AWAN01000020.1	157508..159607	156306..157508	0	Yes
Escherichia coli KOEGE 71 (186a)	AWAO01000002.1	125306..127402	127402..128604	0	Yes
Escherichia coli KTE112	ANXP01000111.1	104284..106380	103082..104284	0	Yes
Escherichia coli KTE114	ASTS01000018.1	222039..224135	224135..225337	0	Yes
Escherichia coli KTE115	ANWE01000017.1	133770..135866	132568..133770	0	Yes
Escherichia coli KTE117	ANXR01000057.1	102223..104319	101021..102223	0	Yes
Escherichia coli KTE121	ASVK01000040.1	136410..138506	135208..136410	0	Yes
Escherichia coli KTE124	ANXU01000069.1	110620..112719	109418..110620	0	Yes
Escherichia coli KTE126	ASVL01000027.1	157791..159890	156589..157791	0	Yes
Escherichia coli KTE129	ANXX01000079.1	110065..112161	108863..110065	0	Yes
Escherichia coli KTE131	ANXY01000064.1	110056..112155	108854..110056	0	Yes
Escherichia coli KTE135	ANWH01000006.1	141837..143933	140635..141837	0	Yes
Escherichia coli KTE137	ANYA01000052.1	67229..69328	66027..67229	0	Yes
Escherichia coli KTE139	ANYC01000060.1	45542..47641	44340..45542	0	Yes
Escherichia coli KTE141	ANWK01000027.1	153588..155687	152386..153588	0	Yes
Escherichia coli KTE143	ANVB01000053.1	131086..133182	129884..131086	0	Yes
Escherichia coli KTE146	ANWM01000032.1	140668..142767	139466..140668	0	Yes
Escherichia coli KTE148	ANYE01000069.1	45542..47641	44340..45542	0	Yes
Escherichia coli KTE150	ANYF01000031.1	100267..102366	99065..100267	0	Yes
Escherichia coli KTE153	ANYG01000045.1	110535..112634	109333..110535	0	Yes
Escherichia coli KTE157	ANYH01000071.1	110141..112237	108939..110141	0	Yes
Escherichia coli KTE160	ANYI01000056.1	110387..112486	109185..110387	0	Yes
Escherichia coli KTE162	ANVE01000034.1	144832..146931	143630..144832	0	Yes
Escherichia coli KTE165	ANWQ01000005.1	143054..145153	141852..143054	0	Yes
Escherichia coli KTE167	ANYL01000053.1	110507..112606	109305..110507	0	Yes
Escherichia coli KTE17	ANVK01000023.1	143256..145355	142054..143256	0	Yes
Escherichia coli KTE173	ANWU01000042.1	143195..145294	141993..143195	0	Yes
Escherichia coli KTE174	ANYN01000091.1	110507..112606	109305..110507	0	Yes
Escherichia coli KTE175	ANWV01000031.1	148369..150468	147167..148369	0	Yes
Escherichia coli KTE178	ANTB01000028.1	143269..145368	142067..143269	0	Yes
Escherichia coli KTE18	ANVL01000015.1	141608..143707	140406..141608	0	Yes
Escherichia coli KTE182	ASUG01000049.1	154005..156101	152803..154005	0	Yes
Escherichia coli KTE185	ASUH01000029.1	156603..158702	155401..156603	0	Yes
Escherichia coli KTE187	ANTD01000030.1	151938..154037	150736..151938	0	Yes
Escherichia coli KTE188	ANTE01000033.1	157857..159956	156655..157857	0	Yes
Escherichia coli KTE19	ASTV01000020.1	151841..153940	150639..151841	0	Yes
Escherichia coli KTE193	ANTH01000026.1	322868..324964	321666..322868	0	Yes
Escherichia coli KTE196	ANWY01000037.1	134380..136476	133178..134380	0	Yes
Escherichia coli KTE199	ASUL01000031.1	136306..138402	135104..136306	0	Yes
Escherichia coli KTE201	ANTI01000042.1	157740..159839	156538..157740	0	Yes
Escherichia coli KTE205	ANTK01000039.1	157514..159610	156312..157514	0	Yes
Escherichia coli KTE206	ANTL01000023.1	152331..154430	151129..152331	0	Yes
Escherichia coli KTE209	ANXD01000006.1	157857..159956	156655..157857	0	Yes
Escherichia coli KTE211	ANXE01000026.1	143129..145228	141927..143129	0	Yes
Escherichia coli KTE214	ANTQ01000042.1	157636..159735	156434..157636	0	Yes
Escherichia coli KTE216	ANTR01000037.1	148231..150330	147029..148231	0	Yes
Escherichia coli KTE217	ANXG01000022.1	143231..145330	142029..143231	0	Yes
Escherichia coli KTE218	ANXH01000034.1	152686..154785	151484..152686	0	Yes
Escherichia coli KTE219	ASUN01000046.1	121216..123312	120014..121216	0	Yes
Escherichia coli KTE220	ANTS01000020.1	157553..159652	156351..157553	0	Yes
Escherichia coli KTE223	ANXI01000040.1	152562..154661	151360..152562	0	Yes
Escherichia coli KTE226	ASUR01000023.1	157553..159652	156351..157553	0	Yes
Escherichia coli KTE23	ANVO01000011.1	143256..145355	142054..143256	0	Yes
Escherichia coli KTE230	ANTV01000031.1	152676..154775	151474..152676	0	Yes
Escherichia coli KTE236	ANTZ01000035.1	133765..135861	132563..133765	0	Yes
Escherichia coli KTE237	ANUA01000047.1	131702..133798	130500..131702	0	Yes
Escherichia coli KTE24	ASTX01000058.1	136224..138320	135022..136224	0	Yes
Escherichia coli KTE25	ANSW01000025.1	141922..144021	140720..141922	0	Yes
Escherichia coli KTE28	ANSY01000023.1	141659..143758	140457..141659	0	Yes
Escherichia coli KTE29	ANVQ01000034.1	135874..137970	134672..135874	0	Yes
Escherichia coli KTE36	ASUB01000033.1	137436..139532	136234..137436	0	Yes
Escherichia coli KTE37	ASUC01000045.1	132785..134881	131583..132785	0	Yes
Escherichia coli KTE38	ASUD01000099.1	136319..138415	135117..136319	0	Yes
Escherichia coli KTE39	ANSZ01000038.1	152667..154766	151465..152667	0	Yes
Escherichia coli KTE47	ANUB01000018.1	155853..157952	154651..155853	0	Yes
Escherichia coli KTE49	ANUC01000053.1	143097..145196	141895..143097	0	Yes
Escherichia coli KTE53	ANUE01000031.1	161265..163364	160063..161265	0	Yes
Escherichia coli KTE57	ANUH01000031.1	152470..154566	151268..152470	0	Yes
Escherichia coli KTE6	ANVH01000008.1	148347..150446	147145..148347	0	Yes
Escherichia coli KTE60	ANUJ01000026.1	157858..159957	156656..157858	0	Yes
Escherichia coli KTE63	ANVX01000017.1	152839..154938	151637..152839	0	Yes
Escherichia coli KTE67	ANUM01000029.1	153340..155439	152138..153340	0	Yes
Escherichia coli KTE69	ASUX01000097.1	132785..134881	131583..132785	0	Yes
Escherichia coli KTE70	ASUY01000086.1	136399..138495	135197..136399	0	Yes
Escherichia coli KTE74	ASVB01000076.1	136319..138415	135117..136319	0	Yes
Escherichia coli KTE76	ANUP01000039.1	137187..139283	135985..137187	0	Yes
Escherichia coli KTE78	ANVZ01000018.1	135597..137696	134395..135597	0	Yes
Escherichia coli KTE79	ANWA01000006.1	135543..137642	134341..135543	0	Yes
Escherichia coli KTE8	ANVI01000030.1	122350..124449	121148..122350	0	Yes
Escherichia coli KTE84	ANWB01000031.1	143608..145707	142406..143608	0	Yes
Escherichia coli KTE85	ANYU01000079.1	110168..112264	108966..110168	0	Yes
Escherichia coli KTE87	ANUV01000029.1	157857..159956	156655..157857	0	Yes
Escherichia coli KTE9	ANVJ01000031.1	150676..152775	149474..150676	0	Yes
Escherichia coli KTE94	ANYX01000057.1	109951..112050	108749..109951	0	Yes
Escherichia coli KTE97	ANYZ01000045.1	110033..112132	108831..110033	0	Yes
Escherichia coli KTE98	ASVE01000015.1	143727..145823	145823..147025	0	Yes
Escherichia coli KTE99	ANZA01000045.1	110507..112606	109305..110507	0	Yes
Escherichia coli LAU-EC10	AYNJ01000137.1	43991..46087	45994..47289	Overlap	Yes
Escherichia coli LAU-EC6	AYNF01000030.1	378913..381009	380916..382211	Overlap	Yes
Escherichia coli LAU-EC7	AYNG01000002.1	101227..103323	100025..101320	Overlap	Yes
Escherichia coli LAU-EC8	AYNH01000077.1	105018..107114	103816..105111	Overlap	Yes
Escherichia coli LAU-EC9	AYNI01000071.1	134045..136141	136048..137343	Overlap	Yes
Escherichia coli M605	GL883918.1	149654..151753	148452..149747	Overlap	Yes
Escherichia coli M718	GL884131.1	129382..131478	128180..129475	Overlap	Yes
Escherichia coli MS 153-1	ADTX01000332.1	34220..36319	36319..37521	0	Yes
Escherichia coli MS 185-1	ADUE01000299.1	58346..60445	60445..61647	0	Yes
Escherichia coli MS 200-1	ADUC01000253.1	49174..51273	47972..49174	0	Yes
Escherichia coli MS 21-1	ADTR01000212.1	8679..10775	10775..11977	0	Yes
Escherichia coli MS 45-1	ADTO01000221.1	34217..36316	36316..37518	0	Yes
Escherichia coli MS 60-1	ADUF01000116.1	36369..38468	35167..36369	0	Yes
Escherichia coli MS 69-1	ADTP01000041.1	15326..17425	14124..15326	0	Yes
Escherichia coli N1	AMUQ01000171.1	109199..111295	107997..109199	0	Yes
Escherichia coli NA114	CP002797.2	3633970..3636069	3632768..3633970	0	Yes
Escherichia coli Nissle 1917	CP007799.1	3946228..3948324	3945026..3946228	0	Yes
Escherichia coli O103:H2 str. 12009	AP010958.1	4241718..4243814	4240516..4241718	0	Yes
Escherichia coli O103:H2 str. 2009C-3279	JHHE01000013.1	89604..91700	91700..92902	0	Yes
Escherichia coli O103:H2 str. 2010C-4433	JHNC01000009.1	193025..195121	195121..196323	0	Yes
Escherichia coli O103:H2 str. 2011C-3750	JHLL01000035.1	108955..111051	107753..108955	0	Yes
Escherichia coli O103:H2 str. CVM9450	AJVR01000257.1	108933..111029	107731..109026	Overlap	Yes
Escherichia coli O104:H21 str. 94-3025	JHJZ01000006.1	188376..190472	190472..191674	0	Yes
Escherichia coli O104:H21 str. CFSAN002237	AUQB01000008.1	67459..69555	66257..67552	Overlap	Yes
Escherichia coli O153:H2 str. 2010C-5034	JHMH01000022.1	89604..91700	91700..92902	0	Yes
Escherichia coli O169:H41 str. F9792	JHJJ01000041.1	107354..109450	106152..107354	0	Yes
Escherichia coli O174:H21 str. 03-3269	JHNW01000014.1	192400..194496	194496..195698	0	Yes
Escherichia coli O25b:H4-ST131 str. EC958	HG941718.1	3866921..3869017	3865719..3866921	0	Yes
Escherichia coli O45:H2 str. 01-3147	JHOA01000014.1	108955..111051	107753..108955	0	Yes
Escherichia coli O45:H2 str. 2009C-3686	JHGY01000010.1	89604..91700	91700..92902	0	Yes
Escherichia coli O45:H2 str. 2009C-4780	JHGJ01000004.1	136383..138479	135181..136383	0	Yes
Escherichia coli O45:H2 str. 2010C-3876	JHFI01000010.1	123520..125616	125616..126818	0	Yes
Escherichia coli O7:K1 str. CE10	CP003034.1	4020848..4022944	4019646..4020941	Overlap	Yes
Escherichia coli O79:H7 str. 06-3501	JHNM01000005.1	109706..111802	108504..109706	0	Yes
Escherichia coli O91:H21 str. 2009C-4646	JHGO01000025.1	33785..35881	32583..33785	0	Yes
Escherichia coli OK1357	ADUR01000072.1	131067..133163	129865..131067	0	Yes
Escherichia coli SE15	AP009378.1	3530765..3532864	3529563..3530765	0	Yes
Escherichia coli SMS-3-5	CP000970.1	3787297..3789393	3786095..3787297	0	Yes
Escherichia coli STEC_B2F1	AFDQ01000027.1	140971..143067	139769..140971	0	Yes
Escherichia coli STEC_H.1.8	AFDY01000041.1	138347..140512	137215..138264	83	Yes
Escherichia coli STEC_MHI813	AFDZ01000022.1	104259..106355	103057..104259	0	Yes
Escherichia coli STEC_O31	AFEX01000037.1	109034..111130	107832..109034	0	Yes
Escherichia coli str. 'clone D i14'	CP002212.1	3883953..3886052	3882751..3884046	Overlap	Yes
Escherichia coli str. 'clone D i2'	CP002211.1	3883953..3886052	3882751..3884046	Overlap	Yes
Escherichia coli SWW33	AQFX01000021.1	121472..123571	123571..124773	0	Yes
Escherichia coli UCI 51	JMVR01000025.1	144120..146219	142918..144120	0	Yes
Escherichia coli UCI 57	JMVT01000007.1	132532..134628	131330..132532	0	Yes
Escherichia coli UCI 58	JMVU01000017.1	132752..134848	131550..132752	0	Yes
Escherichia coli UCI 65	JMVV01000018.1	133429..135525	132227..133429	0	Yes
Escherichia coli UMEA 3014-1	AWAT01000021.1	157858..159957	156656..157858	0	Yes
Escherichia coli UMEA 3022-1	AWAU01000014.1	157502..159601	156300..157502	0	Yes
Escherichia coli UMEA 3033-1	AWAV01000013.1	136410..138506	135208..136410	0	Yes
Escherichia coli UMEA 3053-1	AWAY01000026.1	157505..159601	156303..157505	0	Yes
Escherichia coli UMEA 3087-1	AWBA01000026.1	157856..159955	156654..157856	0	Yes
Escherichia coli UMEA 3088-1	AWBB01000035.1	157506..159602	156304..157506	0	Yes
Escherichia coli UMEA 3097-1	AWBC01000017.1	152334..154433	151132..152334	0	Yes
Escherichia coli UMEA 3108-1	AWBD01000016.1	149522..151621	148320..149522	0	Yes
Escherichia coli UMEA 3113-1	AWBE01000019.1	152610..154709	151408..152610	0	Yes
Escherichia coli UMEA 3121-1	AWBG01000022.1	157865..159964	156663..157865	0	Yes
Escherichia coli UMEA 3122-1	AWBH01000038.1	110033..112129	108831..110033	0	Yes
Escherichia coli UMEA 3124-1	AWBI01000028.1	138964..141060	137762..138964	0	Yes
Escherichia coli UMEA 3155-1	AWBQ01000007.1	150819..152918	149617..150819	0	Yes
Escherichia coli UMEA 3159-1	AWBR01000023.1	157746..159845	156544..157746	0	Yes
Escherichia coli UMEA 3160-1	AWBS01000018.1	152264..154363	151062..152264	0	Yes
Escherichia coli UMEA 3161-1	AWBT01000020.1	157371..159470	156169..157371	0	Yes
Escherichia coli UMEA 3163-1	AWBV01000024.1	133066..135162	131864..133066	0	Yes
Escherichia coli UMEA 3172-1	AWBW01000025.1	152562..154661	151360..152562	0	Yes
Escherichia coli UMEA 3173-1	AWBX01000026.1	157857..159956	156655..157857	0	Yes
Escherichia coli UMEA 3175-1	AWBZ01000028.1	157857..159956	156655..157857	0	Yes
Escherichia coli UMEA 3178-1	AWCB01000037.1	40183..42282	38981..40183	0	Yes
Escherichia coli UMEA 3190-1	AWCE01000053.1	136128..138224	134926..136128	0	Yes
Escherichia coli UMEA 3208-1	AWCL01000024.1	152811..154910	151609..152811	0	Yes
Escherichia coli UMEA 3215-1	AWCN01000026.1	157513..159609	156311..157513	0	Yes
Escherichia coli UMEA 3216-1	AWCO01000017.1	157739..159838	156537..157739	0	Yes
Escherichia coli UMEA 3217-1	AWCP01000015.1	152557..154656	151355..152557	0	Yes
Escherichia coli UMEA 3220-1	AWCQ01000019.1	157740..159839	156538..157740	0	Yes
Escherichia coli UMEA 3222-1	AWCS01000025.1	154679..156778	153477..154679	0	Yes
Escherichia coli UMEA 3233-1	AWCU01000018.1	152612..154711	151410..152612	0	Yes
Escherichia coli UMEA 3257-1	AWCX01000030.1	156421..158520	155219..156421	0	Yes
Escherichia coli UMEA 3264-1	AWCY01000028.1	157804..159903	156602..157804	0	Yes
Escherichia coli UMEA 3268-1	AWCZ01000016.1	157865..159964	156663..157865	0	Yes
Escherichia coli UMEA 3290-1	AYHJ01000019.1	152558..154657	151356..152558	0	Yes
Escherichia coli UMEA 3304-1	AWDD01000049.1	131267..133363	130065..131267	0	Yes
Escherichia coli UMEA 3337-1	AWDI01000028.1	522462..524561	521260..522462	0	Yes
Escherichia coli UMEA 3341-1	AWDJ01000014.1	157521..159620	156319..157521	0	Yes
Escherichia coli UMEA 3342-1	AYHM01000016.1	157870..159969	156668..157870	0	Yes
Escherichia coli UMEA 3426-1	AYHI01000024.1	152525..154624	151323..152525	0	Yes
Escherichia coli UMEA 3489-1	AZJO01000006.1	153236..155335	152034..153236	0	Yes
Escherichia coli UMEA 3490-1	AWDM01000030.1	157865..159964	156663..157865	0	Yes
Escherichia coli UMEA 3585-1	AWDN01000004.1	157515..159614	156313..157515	0	Yes
Escherichia coli UMEA 3617-1	AWDQ01000023.1	157541..159640	156339..157541	0	Yes
Escherichia coli UMEA 3652-1	AWDS01000007.1	157856..159955	156654..157856	0	Yes
Escherichia coli UMEA 3656-1	AWDT01000012.1	156792..158657	155590..156792	0	Yes
Escherichia coli UMEA 3671-1	AWDV01000024.1	130504..132600	129302..130504	0	Yes
Escherichia coli UMEA 3687-1	AWDX01000028.1	152676..154775	151474..152676	0	Yes
Escherichia coli UMEA 3694-1	AWDY01000021.1	157866..159965	156664..157866	0	Yes
Escherichia coli UMEA 3703-1	AWEA01000020.1	155063..157162	153861..155063	0	Yes
Escherichia coli UMEA 3705-1	AWEB01000023.1	157857..159956	156655..157857	0	Yes
Escherichia coli UMEA 3707-1	AWEC01000026.1	156575..158674	155373..156575	0	Yes
Escherichia coli UMEA 3718-1	AWED01000055.1	130961..133057	129759..130961	0	Yes
Escherichia coli UMEA 3821-1	AWEF01000021.1	157745..159844	156543..157745	0	Yes
Escherichia coli UMEA 3899-1	AWEJ01000040.1	135757..137853	134555..135757	0	Yes
Escherichia coli UMEA 4076-1	AWEM01000024.1	154603..156702	153401..154603	0	Yes
Escherichia coli UMEA 4207-1	AWEN01000019.1	157857..159956	156655..157857	0	Yes
Escherichia fergusonii B253	AEIA01000017.1	110658..112754	109456..110658	0	Yes
Haemophilus parasuis SW114	APBU01000047.1	105284..107020	107023..108255	3	Yes
Hafnia alvei ATCC 13337	JMPK01000013.1	20800..22899	22896..24221	Overlap	Yes
Halomonas sp. KO116	JNVS01000014.1	197359..199482	195809..197359	0	Yes
Klebsiella oxytoca M5al	AMPJ01000036.1	38592..40691	40820..41893	129	Yes
Maribacter sp. HTCC2170	CP002157.1	2928029..2930119	2930124..2931410	5	Yes
Marinobacter sp. ES-1	Different: AXBV01000116.1, AXBV01000084.1
Mesorhizobium sp. STM 4661	CAAF010000070.1	19630..21729	21731..23053	2	Yes
Methanoregula formicica SMSP	CP003167.1	1209371..1211470	1208058..1209374	Overlap	Yes
Myroides odoratus DSM 2801	CM001437.1	4188734..4190830	4187452..4188732	2	Yes
Nitrococcus mobilis Nb-231	AAOF01000001.1	58080..60173	60177..61550	4	Yes
Nostoc sp. PCC 7120	BA000019.2	4160341..4162437	4162444..4163691	7	Yes
Photobacterium damselae subsp. damselae	KF984038.1	6419..8548	5082..6419	0	Yes
Photobacterium sp. AK15	AMZO01000011.1	27173..29302	25842..27173	0	Yes
Photorhabdus luminescens subsp. laumondii TTO1	BX571873.1	338646..340748	340745..342166	Overlap	Yes
Providencia stuartii ATCC 25827	ABJD02000048.1	21803..23902	20457..21806	Overlap	Yes
Providencia stuartii MRSN 2154	CP003488.1	1674886..1676985	1673540..1674889	Overlap	Yes
Pseudomonas aeruginosa BWH030	JIED01000006.1	34659..36755	33301..34662	Overlap	Yes
Pseudomonas aeruginosa VRFPA06	AYSK01000164.1	37037..39115	39112..40491	Overlap	Yes
Pseudomonas cichorii JBC1	CP007039.1	979428..981527	978157..979428	0	Yes
Pseudomonas putida HB3267	CP003738.1	5094918..5097014	5093563..5094921	Overlap	Yes
Pseudomonas syringae pv. syringae B728a	Different: KC747464.1, KC747465.1
Rhodospirillum photometricum DSM 122	HE663493.1	1964738..1967011	1967185..1968291	174	Yes
Roseiflexus castenholzii DSM 13941	CP000804.1	3169040..3171166	3167709..3169028	12	Yes
Serratia sp. DD3	AYKS02000093.1	34207..36318	36318..37298	0	Yes
Shewanella baltica OS117	CP002811.1	5200463..5202562	5199153..5200466	Overlap	Yes
Shewanella baltica OS155	CP000563.1	5086759..5088858	5085449..5086762	Overlap	Yes
Shigella sonnei 3226-85	AKNC01000093.1	14514..16175	12228..13430	1084	Yes
Shigella sonnei 3233-85	AKND01000047.1	124089..125879	121951..123153	936	Yes
Shigella sonnei 4822-66	AKNE01000071.1	53520..55331	51382..52584	936	Yes
Shigella sonnei 53G	ADUU01000131.1	15265..17076	13127..14329	936	Yes
Shigella sonnei Ss046	CP000038.1	3854387..3856198	3852249..3853544	843	Yes
Shigella sonnei str. Moseley	AGRD01000082.1	14598..16409	12460..13662	936	Yes
Stenotrophomonas maltophilia M30	JELS02000015.1	102301..104379	100895..102304	Overlap	Yes
Teredinibacter turnerae T7901	CP001614.2	4318427..4320526	4317042..4318430	Overlap	Yes
Thiorhodovibrio sp. 970	JH603169.1	513397..515505	515506..516858	1	Yes
Trichodesmium erythraeum IMS101	CP000393.1	2402846..2404927	2399103..2400650	2196	Yes
Vibrio furnissii CIP 102972	ACZP01000011.1	127967..130066	130063..131391	Overlap	Yes
Vibrio parahaemolyticus 3259	AVOL01000003.1	713153..715282	715282..716619	0	Yes
Vibrio parahaemolyticus EKP-008	AZMN01000090.1	4437..6566	3100..4437	0	Yes
Xenorhabdus bovienii str. feltiae Florida	CBSU010000131.1	714..2813	2810..4111	Overlap	Yes
Xenorhabdus bovienii str. feltiae France	CBST010000179.1	26239..28338	24941..26242	Overlap	Yes	Both at edges of smallish contigs
Xenorhabdus bovienii str. puntauvense	CBSW010000071.1	24271..26370	22973..24274	Overlap	Yes	Unassembled
